# Supplementary material for: Glycoproteomics of a Single Protein: Revealing Tens of Thousands of Myozyme Glycoforms by Hybrid HPLC-MS Approaches
Source: Mol Cell Proteomics. 2023 Jul 20;22(9):100622. doi: 10.1016/j.mcpro.2023.100622 (PMC10470421; doi:10.1016/j.mcpro.2023.100622)
Supplement: 290523_Intact Myozyme annotations filtered 0.01cutoff [file mmc4.xlsx]

## Sheet: Filtered annotation
ID	Exp. Mass [Da]	percent	hit	hit_score	number_perms	theo_mass	da	ppm	Hex	HexNAc	Neu5Ac	Fuc	Phospho	Cysteinyl	Acetyl	pyro-Glu	N84	N177	N334	N414	N596	N826	N869	Desial. Mass [Da]	Relative Abundance [%]	Fractional Abundance [%]
0-9565-0	111842	100	6	9.7524	1	111846	-3.4692	-31	32	21	8	3	2	1	0	1	A2S2F	A1S1-M4	A2S2	M7P2	A2S1G1F	A2S2F	unmod	109512	9.7524	0.411268
8-4345-0	112792	45.4	10	20.885	2	112794	-1.7554	-16	33	22	10	3	2	1	0	1	A3S3F	A1S1-M4	A2S2	M7P2	A2S2F	A2S2F	unmod	109879	9.48177	0.399855
1-10069-0	111551	92.7	5	8.77038	2	111555	-3.5502	-32	32	21	7	3	2	1	0	1	A2S2F	A1S1-M4	A2S2	M7P2	A2S1G1F	A2G1S1F	unmod	109512	8.13015	0.342856
21-3145-0	112676	28.5	0	26.958	4	112675	1.2784	11	32	23	10	3	0	1	0	1	A3S3F	M6	A2S2	A2S2	A2S1G1F	A2S2F	unmod	109764	7.68302	0.324
1-10069-1	111551	92.7	8	7.6245	1	111555	-3.5502	-32	32	21	7	3	2	1	0	1	A2S2F	A1S1-M4	A2G1S1	M7P2	A2S1G1F	A2S2F	unmod	109512	7.06792	0.298061
7-8770-0	110809	45.5	0	15.4472	4	110812	-2.9406	-27	32	21	5	3	0	1	0	1	A2S2F	M6	A2G2	A1S1-M5	A2S1G1F	A2G1S1F	unmod	109353	7.02846	0.296397
78-1954-0	117183	8.9	3	77.7894	1	117188	-4.105	-35	44	28	14	4	3	1	0	1	A1S1F-M6P	A1S1-M5	A3S3	M7P2	A2S2F	A3S3F	A4S4F	113106	6.92325	0.29196
2-8859-0	111260	85.1	2	8.07474	1	111263	-3.0581	-27	32	21	6	3	2	1	0	1	A2S2F	A1S1-M4	A2G2	M7P2	A2S1G1F	A2S2F	unmod	109513	6.8716	0.289782
22-14628-0	110403	28.5	0	23.8918	2	110398	4.8761	44	32	20	4	3	1	1	0	1	A2S2F	M6	A2G2	M6P	A2S1G1F	A2G1S1F	unmod	109238	6.80917	0.287149
21-3145-1	112676	28.5	1	21.5019	8	112675	1.2784	11	32	23	10	3	0	1	0	1	A3S3F	M6	A2G1S1	A2S2	A2S2F	A2S2F	unmod	109764	6.12804	0.258426
24-11576-0	110513	27.7	1	21.5802	1	110517	-3.8387	-35	36	17	4	3	2	1	0	1	A1S1F-M6P	M6	M5	M8P	A2S1G1F	A2S2F	unmod	109348	5.97771	0.252086
2-8859-1	111260	85.1	4	6.87354	2	111263	-3.0581	-27	32	21	6	3	2	1	0	1	A2S2F	A1S1-M4	A2G1S1	M7P2	A2S1G1F	A2G1S1F	unmod	109513	5.84938	0.246674
13-8059-0	111147	40.4	0	14.4114	6	111145	2.7564	25	31	22	6	3	0	1	0	1	A2S2F	M6	A2G2	A2S2	A2S1G1F	A2G1S1F	unmod	109400	5.82221	0.245528
4-11739-0	110968	61.9	5	9.06411	2	110972	-3.9894	-36	32	21	5	3	2	1	0	1	A2S2F	A1S1-M4	A2G2	M7P2	A2S1G1F	A2G1S1F	unmod	109512	5.61069	0.236608
10-5243-0	112500	42.3	2	13.1813	2	112502	-2.0715	-18	33	22	9	3	2	1	0	1	A3S3F	A1S1-M4	A2S2	M7P2	A2S1G1F	A2S2F	unmod	109879	5.5757	0.235132
12-4598-0	110855	41.7	0	13.2725	6	110853	1.5698	14	31	22	5	3	0	1	0	1	A2S2F	M6	A2G2	A2G1S1	A2S1G1F	A2G1S1F	unmod	109399	5.53461	0.2334
8-4345-1	112792	45.4	22	12.0354	1	112794	-1.7554	-16	33	22	10	3	2	1	0	1	A2S2F	A2S2	A2S2	M8P2	A2S2F	A2S2F	unmod	109879	5.46407	0.230425
16-12062-0	111624	35.4	0	15.4188	6	111620	4.3039	39	32	21	8	2	1	1	0	1	M6P	A1S1-M5	A2G1S1	A2S2	A2S2F	A2S2F	unmod	109294	5.45827	0.23018
9-10695-0	111454	43.6	39	12.0907	2	111451	3.791	34	38	20	4	3	2	1	0	1	M6P	M6	M5	M6P	A2S1G1F	A2S2F	A2G1S1F	110289	5.27154	0.222306
0-9565-1	111842	100	14	5.25518	2	111846	-3.4692	-31	32	21	8	3	2	1	0	1	A2S2F	A1S1-M4	A2S2	M7P2	A2S2F	A2G1S1F	unmod	109512	5.25518	0.221616
16-12062-1	111624	35.4	1	14.3765	2	111620	4.3039	39	32	21	8	2	1	1	0	1	M6P	A1S1-M5	A2S2	A2S2	A2S1G1F	A2S2F	unmod	109294	5.08928	0.21462
3-937-0	112134	81	14	6.14811	18	112134	-0.3258	-3	32	23	8	3	0	1	1	1	A3G1S2F	M6	A2G2	A2S2	A2S2Ac1F	A2S2F	unmod	109762	4.97997	0.21001
3-8334-0	112134	81	15	5.91523	1	112137	-3.1159	-28	32	21	9	3	2	1	0	1	A2S2F	A1S1-M4	A2S2	M7P2	A2S2F	A2S2F	unmod	109513	4.79134	0.202055
21-3145-2	112676	28.5	2	16.5353	6	112675	1.2784	11	32	23	10	3	0	1	0	1	A3G1S2F	M6	A2S2	A2S2	A2S2F	A2S2F	unmod	109764	4.71257	0.198734
0-9565-2	111842	100	20	4.54775	1	111846	-3.4692	-31	32	21	8	3	2	1	0	1	A2S2F	A1S1-M4	A2G1S1	M7P2	A2S2F	A2S2F	unmod	109512	4.54775	0.191783
10-5243-1	112500	42.3	5	10.7341	2	112502	-2.0715	-18	33	22	9	3	2	1	0	1	A2S2F	A2G1S1	A2S2	M8P2	A2S2F	A2S2F	unmod	109879	4.54055	0.191479
14-2192-0	111917	37.5	0	11.9279	1	111918	-0.7618	-7	35	20	7	3	3	1	0	1	A1S1F-M6P	A1S1-M5	A2S2	M7P2	A2S1G1F	A2S2F	unmod	109878	4.47295	0.188629
1-10069-2	111551	92.7	15	4.80388	1	111555	-3.5502	-32	32	21	7	3	2	1	0	1	A2S2F	A1S1-M4	A2G2	M7P2	A2S2F	A2S2F	unmod	109512	4.4532	0.187796
77-13157-0	111710	8.9	0	50.0323	1	111715	-4.6657	-42	35	19	7	3	3	1	0	1	A1S1F-M6P	M6	A2S2	M7P2	A2S2F	A2S2F	unmod	109671	4.45287	0.187782
5-7591-0	112337	59.5	0	7.44075	2	112340	-2.9182	-26	32	22	9	3	2	1	0	1	A2S2F	A2G1S1	A2S2	M7P2	A2S2F	A2S2F	unmod	109716	4.42725	0.186701
17-518-0	112209	34.1	0	12.9614	1	112209	0.2276	2	35	20	8	3	3	1	0	1	A1S1F-M6P	A1S1-M5	A2S2	M7P2	A2S2F	A2S2F	unmod	109879	4.41984	0.186389
3-937-1	112134	81	18	5.44946	4	112134	-0.3258	-3	32	23	8	3	0	1	1	1	A3S3F	M6	A2G2	A2S2Ac1	A2S1G1F	A2S2F	unmod	109762	4.41407	0.186145
9-10695-1	111454	43.6	57	9.06801	4	111451	3.791	34	38	20	4	3	2	1	0	1	M7P2	M6	M5	M5	A2S1G1F	A2S2F	A2G1S1F	110289	3.95365	0.166729
0-1825-0	111842	100	26	3.94138	4	111843	-0.6792	-6	32	23	7	3	0	1	1	1	A3G1S2F	M6	A2G2	A2S2Ac1	A2S1G1F	A2S2F	unmod	109762	3.94138	0.166212
11-1617-0	112423	42.3	0	9.16304	2	112423	0.68	6	33	22	9	3	1	1	0	1	A1S1F-M6P	A1S1-M5	A2S2	A2S2	A2S1G1F	A2S2F	unmod	109802	3.87597	0.163453
3-937-2	112134	81	23	4.70424	6	112134	-0.3258	-3	32	23	8	3	0	1	1	1	A3G1S2F	M6	A2G1S1	A2S2Ac1	A2S1G1F	A2S2F	unmod	109762	3.81043	0.16069
1-10069-3	111551	92.7	19	4.09872	2	111555	-3.5502	-32	32	21	7	3	2	1	0	1	A2S2F	A1S1-M4	A2G1S1	M7P2	A2S2F	A2G1S1F	unmod	109512	3.79952	0.160229
91-1059-0	116460	7.5	496	50	2	116461	-1.4968	-13	39	29	15	2	1	1	1	1	A1S1-M6P	A2S2	A2S2	A2S2Ac1	A2S2	A2S2F	A4S4F	112049	3.75	0.158141
91-1059-1	116460	7.5	590	50	1	116461	-1.4968	-13	39	29	15	2	1	1	1	1	A1S1-M6P	A2S2	A2S2	A2S2	A2S2	A2S2Ac1F	A4S4F	112049	3.75	0.158141
2-2648-0	111260	85.1	9	4.4044	2	111261	-0.9184	-8	34	19	6	3	3	1	0	1	A1S1F-M6P	M5	A2S2	M7P2	A2S1G1F	A2S2F	unmod	109513	3.74815	0.158063
13-8059-1	111147	40.4	1	9.19627	3	111145	2.7564	25	31	22	6	3	0	1	0	1	A2S2F	M6	A2G2	A2G1S1	A2S1G1F	A2S2F	unmod	109400	3.71529	0.156677
2-8859-2	111260	85.1	10	4.33767	2	111263	-3.0581	-27	32	21	6	3	2	1	0	1	A2S2F	A1S1-M4	A2G2	M7P2	A2S2F	A2G1S1F	unmod	109513	3.69136	0.155668
95-5585-0	114650	7.3	639	50	7	114653	-3.7352	-33	37	25	11	4	3	1	2	1	A2S2F	M6P2	A2S2	M5P	A2S2Ac2F	A2S2F	A3S3F	111362	3.65	0.153924
95-4415-0	114650	7.3	722	50	8	114653	-3.0003	-26	36	27	12	2	1	1	0	1	M5P	A2G1S1	A2S2	A2S2	A2S2	A2S2F	A3S3F	111154	3.65	0.153924
20-5767-0	110562	31.4	0	11.1638	2	110560	1.9246	17	33	20	4	3	1	1	0	1	A2S2F	M6	A2G2	M7P	A2S1G1F	A2G1S1F	unmod	109397	3.50542	0.147827
41-10844-0	113283	15.8	10	21.9697	2	113288	-4.9997	-44	33	23	11	3	2	1	0	1	A3S3F	A2S2	A2S2	M7P2	A2S2F	A2S2F	unmod	110079	3.47121	0.146384
4-5480-0	110968	61.9	9	5.60059	2	110970	-1.8498	-17	34	19	5	3	3	1	0	1	A1S1F-M6P	M5	A2G1S1	M7P2	A2S1G1F	A2S2F	unmod	109512	3.46676	0.146197
0-1825-1	111842	100	30	3.43608	18	111843	-0.6792	-6	32	23	7	3	0	1	1	1	A3G1S2F	M6	A2G2	A2G1S1	A2S2Ac1F	A2S2F	unmod	109762	3.43608	0.144903
10-5243-2	112500	42.3	6	8.06452	3	112502	-2.0715	-18	33	22	9	3	2	1	0	1	A3G1S2F	A1S1-M4	A2S2	M7P2	A2S2F	A2S2F	unmod	109879	3.41129	0.143857
5-2209-0	112337	59.5	1	5.71958	8	112337	0.8295	7	31	25	8	3	0	1	0	1	A3G1S2F	A2G1S1	A2G2	A2S2	A2S1G1F	A2S2F	unmod	110007	3.40315	0.143514
3-937-3	112134	81	26	4.09874	8	112134	-0.3258	-3	32	23	8	3	0	1	1	1	A3G1S2F	M6	A2G1S1	A2S2	A2S1G1F	A2S2Ac1F	unmod	109762	3.31998	0.140007
27-1766-0	112918	23.7	0	13.7047	6	112919	-0.7592	-7	31	25	10	3	0	1	0	1	A3S3F	A2G1S1	A2G1S1	A2S2	A2S1G1F	A2S2F	unmod	110006	3.24802	0.136972
10-5243-3	112500	42.3	8	7.61958	1	112502	-2.0715	-18	33	22	9	3	2	1	0	1	A2S2F	A2S2	A2S2	M8P2	A2S1G1F	A2S2F	unmod	109879	3.22308	0.13592
11-1617-1	112423	42.3	1	7.53261	4	112423	0.68	6	33	22	9	3	1	1	0	1	A1S1F-M6P	A1S1-M5	A2G1S1	A2S2	A2S2F	A2S2F	unmod	109802	3.18629	0.134369
0-9565-3	111842	100	34	3.18343	4	111846	-3.4692	-31	32	21	8	3	2	1	0	1	A3S3F	M6P2	M5	A2S2	A2S1G1F	A2S2F	unmod	109512	3.18343	0.134248
19-11689-0	111099	34.1	0	9.27517	2	111103	-3.9903	-36	32	21	6	3	0	1	0	1	A2S2F	M6	A2G2	A1S1-M5	A2S1G1F	A2S2F	unmod	109352	3.16283	0.13338
15-11876-0	111682	36.1	0	8.74389	2	111686	-4.2395	-38	32	21	8	3	0	1	0	1	A2S2F	M6	A2S2	A1S1-M5	A2S1G1F	A2S2F	unmod	109352	3.15654	0.133115
5-7591-1	112337	59.5	2	5.26943	1	112340	-2.9182	-26	32	22	9	3	2	1	0	1	A2S2F	A2S2	A2S2	M7P2	A2S1G1F	A2S2F	unmod	109716	3.13531	0.132219
0-9565-4	111842	100	37	3.1329	1	111846	-3.4692	-31	32	21	8	3	2	1	0	1	A2S2F	M6P2	A2S2	A1S1-M5	A2S1G1F	A2S2F	unmod	109512	3.1329	0.132117
2-9062-0	111260	85.1	13	3.67034	2	111263	-3.1268	-28	35	19	6	3	1	1	0	1	A3S3F	M6	M5	M8P	A2S1G1F	A2S2F	unmod	109513	3.12346	0.131719
107-3503-0	112846	6	0	51.7992	3	112845	1.4583	13	30	24	11	3	0	1	0	1	A2S2F	A2G1S1	A2S2	A2S2	A2S2F	A2S2F	unmod	109643	3.10795	0.131065
18-5750-0	112630	34.1	0	9.08264	8	112628	2.3067	20	31	25	9	3	0	1	0	1	A3S3F	A2G1S1	A2G2	A2S2	A2S1G1F	A2S2F	unmod	110009	3.09718	0.130611
3-937-4	112134	81	27	3.77271	6	112134	-0.3258	-3	32	23	8	3	0	1	1	1	A3S3F	M6	A2G2	A2S2	A2S1G1F	A2S2Ac1F	unmod	109762	3.05589	0.12887
3-937-5	112134	81	28	3.77271	12	112134	-0.3258	-3	32	23	8	3	0	1	1	1	A3S3F	M6	A2G2	A2G1S1	A2S2Ac1F	A2S2F	unmod	109762	3.05589	0.12887
8-4345-2	112792	45.4	54	6.72566	2	112794	-1.7554	-16	33	22	10	3	2	1	0	1	A3S3F	M6P2	A2S2	A1S1-M5	A2S2F	A2S2F	unmod	109879	3.05345	0.128767
54-3797-0	115215	11.7	0	26	2	115218	-3.1113	-27	41	25	11	4	3	1	0	1	A1S1F-M6P	A1S1-M5	A2S2	M7P2	A2S2F	A2S2F	A3S3F	112011	3.042	0.128284
4-5480-1	110968	61.9	10	4.86367	1	110970	-1.8498	-17	34	19	5	3	3	1	0	1	A1G1F-M5P	M6	A2S2	M7P2	A2S1G1F	A2S2F	unmod	109512	3.01061	0.12696
110-7742-0	112192	5.8	1	51.6399	9	112189	2.9083	26	30	22	10	3	0	1	1	1	A2S2F	M5	A2S2	A2S2	A2S2Ac1F	A2S2F	unmod	109238	2.99512	0.126307
18-5750-1	112630	34.1	1	8.664	6	112628	2.3067	20	31	25	9	3	0	1	0	1	A3G1S2F	A2G1S1	A2G1S1	A2S2	A2S1G1F	A2S2F	unmod	110009	2.95442	0.124591
34-52-0	113331	17.8	3	16.2534	8	113331	-0.0396	0	33	24	11	3	0	1	0	1	A3S3F	M6	A2S2	A2S2	A2S2F	A3G1S2F	unmod	110128	2.89311	0.122005
15-11876-1	111682	36.1	1	8.00423	8	111686	-4.2395	-38	32	21	8	3	0	1	0	1	A3S3F	M6	M5	A2S2	A2S1G1F	A2S2F	unmod	109352	2.88953	0.121854
17-5083-0	112209	34.1	2	8.19949	2	112211	-1.9121	-17	33	22	8	3	2	1	0	1	A2S2F	A2G1S1	A2S2	M8P2	A2S1G1F	A2S2F	unmod	109879	2.79603	0.117911
13-8059-2	111147	40.4	2	6.91061	4	111145	2.7564	25	31	22	6	3	0	1	0	1	A2S2F	M6	A2G1S1	A2G1S1	A2S1G1F	A2G1S1F	unmod	109400	2.79189	0.117737
27-1766-1	112918	23.7	1	11.5506	6	112919	-0.7592	-7	31	25	10	3	0	1	0	1	A3G1S2F	A2G1S1	A2S2	A2S2	A2S1G1F	A2S2F	unmod	110006	2.73749	0.115443
0-1825-2	111842	100	42	2.72865	6	111843	-0.6792	-6	32	23	7	3	0	1	1	1	A3G1S2F	M6	A2G2	A2S2	A2S1G1F	A2S2Ac1F	unmod	109762	2.72865	0.11507
3-937-6	112134	81	31	3.35352	6	112134	-0.3258	-3	32	23	8	3	0	1	1	1	A3G1S2F	M6	A2G2	A2S2Ac1	A2S2F	A2S2F	unmod	109762	2.71635	0.114551
36-2894-0	116621	17.4	18	15.5172	4	116625	-4.3851	-38	41	28	14	4	1	1	2	1	A3S3F	A1S1-M5	A2S2	M7P	A2S2Ac2F	A2S2F	A4S4F	112459	2.7	0.113862
19-11689-1	111099	34.1	1	7.89822	4	111103	-3.9903	-36	32	21	6	3	0	1	0	1	A2S2F	M6	A2G1S1	A1S1-M5	A2S1G1F	A2G1S1F	unmod	109352	2.69329	0.113579
1-10069-4	111551	92.7	34	2.8647	3	111555	-3.5502	-32	32	21	7	3	2	1	0	1	A2S2F	A1S1-M4	A2S2	M7P2	A2G2F	A2S2F	unmod	109512	2.65558	0.111988
105-2757-0	116311	6.1	0	43.3581	2	116307	3.6834	32	37	29	15	4	0	1	0	1	A2S2F	A1S1-M4	A2S2	A2S2	A2S2F	A2S2F	A4S4F	111942	2.64484	0.111536
105-2757-1	116311	6.1	1	43.316	6	116307	3.6834	32	37	29	15	4	0	1	0	1	A3S3F	A1S1-M4	A2S2	A2S2	A2S2F	A2S2F	A3S3F	111942	2.64228	0.111427
1-10069-5	111551	92.7	35	2.82063	2	111555	-3.5502	-32	32	21	7	3	2	1	0	1	A2S2F	M6P2	A2S2	A1S1-M5	A2S1G1F	A2G1S1F	unmod	109512	2.61472	0.110265
12-10872-0	110855	41.7	1	6.21151	1	110851	3.7095	33	33	20	5	3	1	1	0	1	A2S2F	M6	A2G2	M7P	A2S1G1F	A2S2F	unmod	109399	2.5902	0.109231
10-5243-4	112500	42.3	14	6.11791	2	112502	-2.0715	-18	33	22	9	3	2	1	0	1	A3S3F	A1S1-M4	A2G1S1	M7P2	A2S2F	A2S2F	unmod	109879	2.58788	0.109133
31-2308-0	115800	20.9	23	12.1479	1	115802	-2.3862	-21	39	27	13	4	2	1	0	1	A2S2F	A1S1-M4	A2S2	M7P2	A2S2F	A2S2F	A4S4F	112014	2.53891	0.107068
31-2308-1	115800	20.9	24	12.1479	3	115802	-2.3862	-21	39	27	13	4	2	1	0	1	A3S3F	A1S1-M4	A2S2	M7P2	A2S2F	A2S2F	A3S3F	112014	2.53891	0.107068
1-10069-6	111551	92.7	38	2.68841	2	111555	-3.5502	-32	32	21	7	3	2	1	0	1	A1S1F-M6P	A2G1S1	A2S2	M5P	A2S1G1F	A2S2F	unmod	109512	2.49216	0.105097
15-4810-0	111682	36.1	2	6.76265	8	111680	1.7165	15	30	24	7	3	0	1	0	1	A2S2F	A2G1S1	A2G2	A2S2	A2S1G1F	A2G1S1F	unmod	109643	2.44132	0.102953
0-1825-3	111842	100	45	2.42547	4	111843	-0.6792	-6	32	23	7	3	0	1	1	1	A3S3F	M6	A2G2	A2S2Ac1	A2S1G1F	A2G1S1F	unmod	109762	2.42547	0.102284
3-937-7	112134	81	36	2.9809	16	112134	-0.3258	-3	32	23	8	3	0	1	1	1	A3G1S2F	M6	A2G1S1	A2S2	A2S2Ac1F	A2G1S1F	unmod	109762	2.41453	0.101823
3-937-8	112134	81	37	2.9809	6	112134	-0.3258	-3	32	23	8	3	0	1	1	1	A3G1S2F	M6	A2S2	A2S2Ac1	A2S1G1F	A2G1S1F	unmod	109762	2.41453	0.101823
1-3981-0	111551	92.7	41	2.60026	2	111553	-1.4106	-13	34	19	7	3	3	1	0	1	A1S1F-M6P	M5	A2S2	M7P2	A2S2F	A2S2F	unmod	109512	2.41045	0.101651
12-4598-1	110855	41.7	2	5.77617	12	110853	1.5698	14	31	22	5	3	0	1	0	1	A2S2F	M6	A2G2	A2S2	A2G2F	A2G1S1F	unmod	109399	2.40866	0.101576
3-937-9	112134	81	38	2.93433	12	112134	-0.3258	-3	32	23	8	3	0	1	1	1	A3G1S2F	M6	A2G1S1	A2G1S1	A2S2Ac1F	A2S2F	unmod	109762	2.3768	0.100232
3-937-10	112134	81	39	2.88775	6	112134	-0.3258	-3	32	23	8	3	0	1	1	1	A3S3F	M6	A2G1S1	A2S2Ac1	A2S1G1F	A2G1S1F	unmod	109762	2.33908	0.0986412
23-4571-0	111743	28.1	23	8.20513	1	111742	1.6819	15	38	20	5	3	2	1	0	1	M6P	M6	M5	M6P	A2S1G1F	A2S2F	A2S2F	110287	2.30564	0.0972311
2-2648-1	111260	85.1	24	2.7027	2	111261	-0.9184	-8	34	19	6	3	3	1	0	1	A1S1F-M6P	M5	A2G1S1	M7P2	A2S2F	A2S2F	unmod	109513	2.3	0.0969932
7-8770-1	110809	45.5	1	5.03643	6	110812	-2.9406	-27	32	21	5	3	0	1	0	1	A2S2F	M6	A2G2	A1S1-M5	A2G2F	A2S2F	unmod	109353	2.29157	0.0966379
2-8859-3	111260	85.1	25	2.66934	2	111263	-3.0581	-27	32	21	6	3	2	1	0	1	A1G1F-M5P	A2G1S1	A2S2	M6P	A2S1G1F	A2S2F	unmod	109513	2.2716	0.0957958
131-1438-0	116629	3.9	0	58.0717	4	116631	-2.2552	-19	39	29	15	4	0	1	0	1	A3S3F	M6	A2S2	A2S2	A2S2F	A2S2F	A4S4F	112260	2.2648	0.0955086
1-10069-7	111551	92.7	43	2.42398	1	111555	-3.5502	-32	32	21	7	3	2	1	0	1	A2S2F	M6P2	A2G1S1	A1S1-M5	A2S1G1F	A2S2F	unmod	109512	2.24703	0.0947592
22-14628-1	110403	28.5	1	7.79221	3	110398	4.8761	44	32	20	4	3	1	1	0	1	A2S2F	M6	A2G2	M6P	A2G2F	A2S2F	unmod	109238	2.22078	0.0936524
12-10872-1	110855	41.7	3	5.28775	2	110851	3.7095	33	33	20	5	3	1	1	0	1	A2S2F	M6	A2G1S1	M7P	A2S1G1F	A2G1S1F	unmod	109399	2.20499	0.0929866
2-8859-4	111260	85.1	28	2.56924	1	111263	-3.0581	-27	32	21	6	3	2	1	0	1	A2S2F	M6P2	A2G2	A1S1-M5	A2S1G1F	A2S2F	unmod	109513	2.18642	0.0922034
5-7695-0	112337	59.5	3	3.66742	4	112334	2.9692	26	33	23	8	3	1	1	0	1	A1S1F-M6PGlcNAc	A1S1-M5	A2G1S1	A2S2	A2S1G1F	A2S2F	unmod	110007	2.18211	0.0920218
5-10079-0	112337	59.5	4	3.65418	3	112341	-3.8758	-34	33	21	9	3	2	1	1	1	A2S2F	A1S1-M5	A2S2	M7P2	A2S2Ac1F	A2S2F	unmod	109674	2.17424	0.0916896
12-4598-2	110855	41.7	4	5.2028	3	110853	1.5698	14	31	22	5	3	0	1	0	1	A2G1S1F	M6	A2G2	A2S2	A2S1G1F	A2G1S1F	unmod	109399	2.16957	0.0914928
1-10069-8	111551	92.7	46	2.33583	4	111555	-3.5502	-32	32	21	7	3	2	1	0	1	A3G1S2F	M6P2	M5	A2S2	A2S1G1F	A2S2F	unmod	109512	2.16532	0.0913134
13-8059-3	111147	40.4	3	5.32246	16	111145	2.7564	25	31	22	6	3	0	1	0	1	A2S2F	M6	A2G1S1	A2S2	A2G2F	A2G1S1F	unmod	109400	2.15027	0.0906791
0-1825-4	111842	100	49	2.12228	6	111843	-0.6792	-6	32	23	7	3	0	1	1	1	A3S3F	M6	A2G2	A2G1S1	A2S1G1F	A2S2Ac1F	unmod	109762	2.12228	0.0894988
124-1661-0	116951	4.2	409	50	6	116954	-3.0572	-26	41	29	14	4	1	1	5	1	A3G1S2F	A2S2Ac2	A2S2	M8P	A2S2Ac1F	A2S2Ac2F	A4S4F	112664	2.1	0.088559
124-1661-1	116951	4.2	417	50	4	116954	-3.0572	-26	41	29	14	4	1	1	5	1	A3S3F	A2S2Ac2	A2G1S1	M8P	A2S2Ac1F	A2S2Ac2F	A4S4F	112664	2.1	0.088559
5-2209-1	112337	59.5	5	3.52178	8	112337	0.8295	7	31	25	8	3	0	1	0	1	A3S3F	A2G1S1	A2G2	A2S2	A2S1G1F	A2G1S1F	unmod	110007	2.09546	0.0883675
14-2192-1	111917	37.5	2	5.56519	1	111918	-0.7618	-7	35	20	7	3	3	1	0	1	A1S1F-M6P	A1S1-M5	A2G1S1	M7P2	A2S2F	A2S2F	unmod	109878	2.08695	0.0880085
20-597-0	110562	31.4	1	6.61401	12	110562	-0.2151	-2	31	22	4	3	0	1	0	1	A2S2F	M6	A2G2	A2G1S1	A2G2F	A2G1S1F	unmod	109397	2.0768	0.0875806
4-11920-0	110968	61.9	15	3.35298	2	110972	-4.0581	-37	35	19	5	3	1	1	0	1	A3G1S2F	M6	M5	M8P	A2S1G1F	A2S2F	unmod	109512	2.0755	0.0875257
21-3145-3	112676	28.5	3	7.27077	4	112675	1.2784	11	32	23	10	3	0	1	0	1	A3S3F	M6	A2S2	A2S2	A2S2F	A2G1S1F	unmod	109764	2.07217	0.0873854
0-1825-5	111842	100	51	2.07175	6	111843	-0.6792	-6	32	23	7	3	0	1	1	1	A3G1S2F	M6	A2G1S1	A2S2Ac1	A2S1G1F	A2G1S1F	unmod	109762	2.07175	0.0873678
1-10265-0	111551	92.7	48	2.20361	2	111555	-3.6189	-32	35	19	7	3	1	1	0	1	A3S3F	M6	M5	M8P	A2S2F	A2S2F	unmod	109512	2.04275	0.0861447
11-1617-2	112423	42.3	2	4.82609	2	112423	0.68	6	33	22	9	3	1	1	0	1	A3S3F	A1S1-M5	A2S2	M6P	A2S1G1F	A2S2F	unmod	109802	2.04143	0.0860893
31-2308-2	115800	20.9	41	9.6831	3	115802	-2.3862	-21	39	27	13	4	2	1	0	1	A2S2F	A2S2	A2S2	M8P2	A2S2F	A2S2F	A3S3F	112014	2.02377	0.0853442
5-2209-2	112337	59.5	6	3.3629	6	112337	0.8295	7	31	25	8	3	0	1	0	1	A3G1S2F	A2G1S1	A2G1S1	A2S2	A2S1G1F	A2G1S1F	unmod	110007	2.00093	0.084381
13-8059-4	111147	40.4	4	4.94688	6	111145	2.7564	25	31	22	6	3	0	1	0	1	A2S2F	M6	A2G2	A2G1S1	A2S2F	A2G1S1F	unmod	109400	1.99854	0.0842804
27-1766-2	112918	23.7	2	8.39369	9	112919	-0.7592	-7	31	25	10	3	0	1	0	1	A3G1S2F	A2G1S1	A2G1S1	A2S2	A2S2F	A2S2F	unmod	110006	1.9893	0.0838908
2-2648-2	111260	85.1	32	2.33567	1	111261	-0.9184	-8	34	19	6	3	3	1	0	1	A1G1F-M5P	M6	A2S2	M7P2	A2S2F	A2S2F	unmod	109513	1.98765	0.0838213
9-10695-2	111454	43.6	101	4.53401	3	111451	3.791	34	38	20	4	3	2	1	0	1	M6P	M6	M5	M6P	A2G2F	A2S2F	A2S2F	110289	1.97683	0.0833647
0-9565-5	111842	100	58	1.97069	6	111846	-3.4692	-31	32	21	8	3	2	1	0	1	A3G1S2F	M6P2	M5	A2S2	A2S2F	A2S2F	unmod	109512	1.97069	0.083106
0-1825-6	111842	100	55	1.97069	12	111843	-0.6792	-6	32	23	7	3	0	1	1	1	A3G1S2F	M6	A2G2	A2S2	A2S2Ac1F	A2G1S1F	unmod	109762	1.97069	0.083106
25-898-0	113082	26.5	16	7.40118	16	113082	-0.3637	-3	33	24	10	3	0	1	1	1	A3S3F	M6	A2G1S1	A2S2	A2S2Ac1F	A3G1S2F	unmod	110127	1.96131	0.0827104
104-68-0	116349	6.2	0	31.4628	6	116349	0.1362	1	37	29	15	4	0	1	1	1	A2S2F	A1S1-M4	A2S2	A2S2	A2S2Ac1F	A2S2F	A4S4F	111938	1.95069	0.0822626
22-9626-0	110403	28.5	2	6.82623	4	110406	-3.2196	-29	32	19	5	3	0	1	0	1	A2S2F	M6	M5	A1S1-M5	A2S1G1F	A2G1S1F	unmod	108946	1.94548	0.0820426
47-2124-0	116821	13.4	0	14.5044	4	116824	-3.623	-31	41	29	14	4	2	1	0	1	A3S3F	A2G1S1	A2S2	M8P2	A2S2F	A2S2F	A4S4F	112743	1.94359	0.0819629
66-6127-0	114771	9.4	11	20.6287	7	114776	-4.2792	-37	39	25	11	4	1	1	1	1	A2S2F	M6	A2S2	M7P	A2S2Ac1F	A2S2F	A3S3F	111526	1.9391	0.0817736
25-898-1	113082	26.5	17	7.31707	6	113082	-0.3637	-3	33	24	10	3	0	1	1	1	A3S3F	M6	A2S2	A2S2Ac1	A2S1G1F	A3G1S2F	unmod	110127	1.93902	0.0817705
5-2209-3	112337	59.5	7	3.25698	4	112337	0.8295	7	31	25	8	3	0	1	0	1	A3S3F	A2G1S1	A2G2	A2G1S1	A2S1G1F	A2S2F	unmod	110007	1.93791	0.0817233
13-8059-5	111147	40.4	5	4.78592	4	111145	2.7564	25	31	22	6	3	0	1	0	1	A2G1S1F	M6	A2G1S1	A2S2	A2S1G1F	A2G1S1F	unmod	109400	1.93351	0.0815381
0-1825-7	111842	100	61	1.92016	8	111843	-0.6792	-6	32	23	7	3	0	1	1	1	A3G1S2F	M6	A2G2	A2S2Ac1	A2S2F	A2G1S1F	unmod	109762	1.92016	0.0809751
2-9062-1	111260	85.1	33	2.23557	3	111263	-3.1268	-28	35	19	6	3	1	1	0	1	A3G1S2F	M6	M5	M8P	A2S2F	A2S2F	unmod	109513	1.90247	0.080229
2-8859-5	111260	85.1	34	2.23557	3	111263	-3.0581	-27	32	21	6	3	2	1	0	1	A2S2F	A1S1-M4	A2G1S1	M7P2	A2G2F	A2S2F	unmod	109513	1.90247	0.080229
18-5750-2	112630	34.1	3	5.56971	12	112628	2.3067	20	31	25	9	3	0	1	0	1	A3G1S2F	A2G1S1	A2G2	A2S2	A2S2F	A2S2F	unmod	110009	1.89927	0.0800941
16-12062-2	111624	35.4	2	5.36418	4	111620	4.3039	39	32	21	8	2	1	1	0	1	M6P	A1S1-M5	A2S2	A2S2	A2S2F	A2G1S1F	unmod	109294	1.89892	0.0800793
13-8059-6	111147	40.4	6	4.70008	9	111145	2.7564	25	31	22	6	3	0	1	0	1	A2S2F	M6	A2G2	A2S2	A2G2F	A2S2F	unmod	109400	1.89883	0.0800755
14-10706-0	111917	37.5	3	5.0104	12	111913	3.8902	35	30	23	9	2	0	1	0	1	A2S2F	A1S1-M4	A2S2	A2S2	A2G1S1	A2G1S1F	unmod	109296	1.8789	0.0792351
2-8859-6	111260	85.1	35	2.2022	4	111263	-3.0581	-27	32	21	6	3	2	1	0	1	A2S2F	A1S1-M4	A2S2	M7P2	A2G2F	A2G1S1F	unmod	109513	1.87407	0.0790315
2-8859-7	111260	85.1	36	2.2022	2	111263	-3.0581	-27	32	21	6	3	2	1	0	1	A2S2F	M6P2	A2G1S1	A1S1-M5	A2S1G1F	A2G1S1F	unmod	109513	1.87407	0.0790315
20-597-1	110562	31.4	2	5.9505	3	110562	-0.2151	-2	31	22	4	3	0	1	0	1	A2G1S1F	M6	A2G2	A2G1S1	A2S1G1F	A2G1S1F	unmod	109397	1.86846	0.0787946
14-10706-1	111917	37.5	4	4.97573	6	111913	3.8902	35	30	23	9	2	0	1	0	1	A2S2F	A1S1-M4	A2G1S1	A2S2	A2G1S1	A2S2F	unmod	109296	1.8659	0.0786867
3-937-11	112134	81	52	2.28225	12	112134	-0.3258	-3	32	23	8	3	0	1	1	1	A3G1S2F	M6	A2G1S1	A2S2Ac1	A2S2F	A2G1S1F	unmod	109762	1.84863	0.0779583
8-4345-3	112792	45.4	96	4.0708	1	112794	-1.7554	-16	33	22	10	3	2	1	0	1	A2S2F	A1S1-M4	A3S3	M7P2	A2S2F	A2S2F	unmod	109879	1.84814	0.0779379
6-4411-0	112044	57	0	3.22819	8	112045	-1.6643	-15	31	25	7	3	0	1	0	1	A3G1S2F	A2G1S1	A2G2	A2S2	A2S1G1F	A2G1S1F	unmod	110005	1.84007	0.0775975
4-11739-1	110968	61.9	18	2.94768	3	110972	-3.9894	-36	32	21	5	3	2	1	0	1	A2S2F	A1S1-M4	A2G2	M7P2	A2G2F	A2S2F	unmod	109512	1.82461	0.0769457
34-52-1	113331	17.8	9	10.2388	2	113331	-0.0396	0	33	24	11	3	0	1	0	1	A3S3F	M6	A2S2	A2S2	A2S1G1F	A3S3F	unmod	110128	1.8225	0.0768565
18-5750-3	112630	34.1	4	5.33309	6	112628	2.3067	20	31	25	9	3	0	1	0	1	A3S3F	A2G1S1	A2G1S1	A2S2	A2S1G1F	A2G1S1F	unmod	110009	1.81858	0.0766914
12-4598-3	110855	41.7	5	4.33213	9	110853	1.5698	14	31	22	5	3	0	1	0	1	A2S2F	M6	A2G2	A2G1S1	A2G2F	A2S2F	unmod	109399	1.8065	0.0761818
1-10069-9	111551	92.7	54	1.93918	4	111555	-3.5502	-32	32	21	7	3	2	1	0	1	A3S3F	M6P2	M5	A2G1S1	A2S1G1F	A2S2F	unmod	109512	1.79762	0.0758074
10-5243-5	112500	42.3	25	4.22692	2	112502	-2.0715	-18	33	22	9	3	2	1	0	1	A3S3F	M6P2	A2S2	A1S1-M5	A2S1G1F	A2S2F	unmod	109879	1.78799	0.0754011
107-3503-1	112846	6	1	29.7589	1	112845	1.4583	13	30	24	11	3	0	1	0	1	A2S2F	A2S2	A2S2	A2S2	A2S1G1F	A2S2F	unmod	109643	1.78553	0.0752977
4-11739-2	110968	61.9	19	2.87399	2	110972	-3.9894	-36	32	21	5	3	2	1	0	1	A2S2F	M6P2	A2G2	A1S1-M5	A2S1G1F	A2G1S1F	unmod	109512	1.779	0.075022
15-11876-2	111682	36.1	3	4.91349	12	111686	-4.2395	-38	32	21	8	3	0	1	0	1	A3G1S2F	M6	M5	A2S2	A2S2F	A2S2F	unmod	109352	1.77377	0.0748015
7-8770-2	110809	45.5	2	3.86443	8	110812	-2.9406	-27	32	21	5	3	0	1	0	1	A3G1S2F	M6	M5	A2G1S1	A2S1G1F	A2G1S1F	unmod	109353	1.75831	0.0741498
35-12174-0	110157	17.4	9	9.96693	2	110161	-4.0637	-37	30	19	5	3	1	1	0	1	A2S2F	M6	A2S2	M6P	A1G0F	A2G1S1F	unmod	108701	1.73425	0.0731348
23-4571-1	111743	28.1	30	6.15385	2	111742	1.6819	15	38	20	5	3	2	1	0	1	M7P2	M6	M5	M5	A2S1G1F	A2S2F	A2S2F	110287	1.72923	0.0729233
10-5243-6	112500	42.3	27	4.06007	2	112502	-2.0715	-18	33	22	9	3	2	1	0	1	A2S2F	A2S2	A2S2	M8P2	A2S2F	A2G1S1F	unmod	109879	1.71741	0.0724248
6-1299-0	112044	57	1	3.00641	3	112043	0.4754	4	33	23	7	3	1	1	0	1	A1S1F-M6PGlcNAc	A1S1-M5	A2G2	A2S2	A2S1G1F	A2S2F	unmod	110005	1.71365	0.0722664
13-14297-0	111147	40.4	7	4.22792	2	111142	4.8961	44	33	20	6	3	1	1	0	1	A2S2F	M6	A2S2	M7P	A2S1G1F	A2G1S1F	unmod	109400	1.70808	0.0720314
36-2894-1	116621	17.4	27	9.81432	2	116625	-4.3851	-38	41	28	14	4	1	1	2	1	A1S1F-M6P	M6	A2S2	A2S2	A2S2Ac2F	A3S3F	A4S4F	112459	1.70769	0.072015
6-4411-1	112044	57	2	2.99409	4	112045	-1.6643	-15	31	25	7	3	0	1	0	1	A3G1S2F	A2G1S1	A2G2	A2G1S1	A2S1G1F	A2S2F	unmod	110005	1.70663	0.0719702
7-8770-3	110809	45.5	3	3.74828	6	110812	-2.9406	-27	32	21	5	3	0	1	0	1	A3G1S2F	M6	A2G2	M5	A2S1G1F	A2S2F	unmod	109353	1.70547	0.0719213
19-11689-2	111099	34.1	2	4.99009	4	111103	-3.9903	-36	32	21	6	3	0	1	0	1	A2S2F	M6	A2G2	A1S1-M5	A2S2F	A2G1S1F	unmod	109352	1.70162	0.0717589
15-11876-3	111682	36.1	4	4.70215	4	111686	-4.2395	-38	32	21	8	3	0	1	0	1	A2S2F	M6	A2S2	A1S1-M5	A2S2F	A2G1S1F	unmod	109352	1.69748	0.0715842
5-7591-2	112337	59.5	8	2.83331	2	112340	-2.9182	-26	32	22	9	3	2	1	0	1	A2S2F	A2S2	A2S2	M7P2	A2S2F	A2G1S1F	unmod	109716	1.68582	0.0710927
27-1766-3	112918	23.7	3	7.11235	6	112919	-0.7592	-7	31	25	10	3	0	1	0	1	A3S3F	A2G1S1	A2S2	A2S2	A2S1G1F	A2G1S1F	unmod	110006	1.68563	0.0710845
2-8859-8	111260	85.1	37	1.96864	1	111263	-3.0581	-27	32	21	6	3	2	1	0	1	A2G1S1F	A1S1-M4	A2S2	M7P2	A2S1G1F	A2G1S1F	unmod	109513	1.67531	0.0706494
0-9565-6	111842	100	70	1.66751	2	111846	-3.4692	-31	32	21	8	3	2	1	0	1	A2S2F	M6P2	A2S2	A1S1-M5	A2S2F	A2G1S1F	unmod	109512	1.66751	0.0703205
7-8770-4	110809	45.5	4	3.65326	8	110812	-2.9406	-27	32	21	5	3	0	1	0	1	A2S2F	M6	A2G1S1	A1S1-M5	A2G2F	A2G1S1F	unmod	109353	1.66223	0.0700979
24-11576-1	110513	27.7	15	5.95519	1	110517	-3.8387	-35	36	17	4	3	2	1	0	1	A1S1F-M6P	M6	M5	M8P	A2S2F	A2G1S1F	unmod	109348	1.64959	0.0695647
5-2209-4	112337	59.5	9	2.76711	16	112337	0.8295	7	31	25	8	3	0	1	0	1	A3G1S2F	A2G1S1	A2G2	A2S2	A2S2F	A2G1S1F	unmod	110007	1.64643	0.0694316
1-2178-0	111551	92.7	58	1.76289	4	111552	-0.7602	-7	32	23	6	3	0	1	1	1	A3G1S2F	M6	A2G2	A2S2Ac1	A2S1G1F	A2G1S1F	unmod	109762	1.6342	0.0689158
0-9565-7	111842	100	73	1.61698	2	111846	-3.4692	-31	32	21	8	3	2	1	0	1	A1S1F-M6P	A2G1S1	A2S2	M5P	A2S2F	A2S2F	unmod	109512	1.61698	0.0681895
22-14628-2	110403	28.5	3	5.64559	4	110398	4.8761	44	32	20	4	3	1	1	0	1	A2S2F	M6	A2G1S1	M6P	A2G2F	A2G1S1F	unmod	109238	1.60899	0.0678528
30-2564-0	115509	21.8	9	7.32357	9	115511	-2.3244	-20	39	27	12	4	2	1	0	1	A3S3F	A1S1-M4	A2S2	M7P2	A2S2F	A2S2F	A3G1S2F	112014	1.59654	0.0673275
17-5083-1	112209	34.1	5	4.67737	2	112211	-1.9121	-17	33	22	8	3	2	1	0	1	A3S3F	A1S1-M4	A2G1S1	M7P2	A2S1G1F	A2S2F	unmod	109879	1.59498	0.067262
26-7728-0	111756	26.2	10	6.08179	3	111759	-2.7288	-24	33	21	7	3	2	1	1	1	A2S2F	A1S1-M5	A2G2	M7P2	A2S2Ac1F	A2S2F	unmod	109675	1.59343	0.0671964
3-8334-1	112134	81	58	1.95622	4	112137	-3.1159	-28	32	21	9	3	2	1	0	1	A3S3F	M6P2	M5	A2S2	A2S2F	A2S2F	unmod	109513	1.58454	0.0668214
3-937-12	112134	81	57	1.95622	6	112134	-0.3258	-3	32	23	8	3	0	1	1	1	A3S3F	M6	A2G2	A2S2	A2S2Ac1F	A2G1S1F	unmod	109762	1.58454	0.0668214
12-4598-4	110855	41.7	6	3.79061	6	110853	1.5698	14	31	22	5	3	0	1	0	1	A2G2F	M6	A2G2	A2S2	A2S1G1F	A2S2F	unmod	109399	1.58069	0.066659
48-6425-0	112178	13.3	0	11.8699	8	112180	-2.4004	-21	32	22	9	3	0	1	0	1	A3S3F	A1S1-M5	M5	A2S2	A2S1G1F	A2S2F	unmod	109557	1.5787	0.0665751
19-11689-3	111099	34.1	3	4.61555	8	111103	-3.9903	-36	32	21	6	3	0	1	0	1	A3G1S2F	M6	M5	A2G1S1	A2S1G1F	A2S2F	unmod	109352	1.5739	0.066373
4-5480-2	110968	61.9	21	2.54237	2	110970	-1.8498	-17	34	19	5	3	3	1	0	1	A1S1F-M6P	M5	A2S2	M7P2	A2S1G1F	A2G1S1F	unmod	109512	1.57373	0.0663657
0-4024-0	111842	100	75	1.56645	4	111841	1.4605	13	34	21	7	3	1	1	1	1	A3S3F	M6	A2G2	M7P	A2S2Ac1F	A2S2F	unmod	109762	1.56645	0.0660586
3-8334-2	112134	81	59	1.90964	1	112137	-3.1159	-28	32	21	9	3	2	1	0	1	A2S2F	M6P2	A2S2	A1S1-M5	A2S2F	A2S2F	unmod	109513	1.54681	0.0652304
9-10695-3	111454	43.6	124	3.52645	6	111451	3.791	34	38	20	4	3	2	1	0	1	M7P2	M6	M5	M5	A2G2F	A2S2F	A2S2F	110289	1.53753	0.0648392
18-5750-4	112630	34.1	6	4.49581	6	112628	2.3067	20	31	25	9	3	0	1	0	1	A3G1S2F	A2G1S1	A2S2	A2S2	A2S1G1F	A2G1S1F	unmod	110009	1.53307	0.0646511
116-4443-0	114766	5.1	479	30	2	114769	-3.0984	-27	41	24	10	4	2	1	3	1	A1S1F-M6P	M6	A2S2	M7P	A2S2Ac1F	A2S2Ac2F	A3S3F	111728	1.53	0.0645216
21-3145-4	112676	28.5	4	5.36055	2	112675	1.2784	11	32	23	10	3	0	1	0	1	A2S2F	M6	A3S3	A2S2	A2S1G1F	A2S2F	unmod	109764	1.52776	0.064427
36-2894-2	116621	17.4	33	8.75332	4	116625	-4.3851	-38	41	28	14	4	1	1	2	1	A1S1F-M6P	M6	A3S3	A2S2	A2S2Ac2F	A2S2F	A4S4F	112459	1.52308	0.0642296
14-7992-0	111917	37.5	6	4.05687	4	111920	-2.9015	-26	33	22	7	3	2	1	0	1	A2S2F	A2G1S1	A2S2	M8P2	A2S1G1F	A2G1S1F	unmod	109878	1.52132	0.0641557
30-2564-1	115509	21.8	10	6.9241	6	115511	-2.3244	-20	39	27	12	4	2	1	0	1	A2S2F	A2G1S1	A2S2	M8P2	A2S2F	A2S2F	A3S3F	112014	1.50945	0.0636551
3-937-13	112134	81	60	1.86306	18	112134	-0.3258	-3	32	23	8	3	0	1	1	1	A3G1S2F	M6	A2S2	A2S2Ac1	A2G2F	A2S2F	unmod	109762	1.50908	0.0636395
10-5243-7	112500	42.3	31	3.55951	2	112502	-2.0715	-18	33	22	9	3	2	1	0	1	A3S3F	A1S1-M4	A2S2	M7P2	A2S2F	A2G1S1F	unmod	109879	1.50567	0.0634957
35-12174-1	110157	17.4	10	8.64431	1	110161	-4.0637	-37	30	19	5	3	1	1	0	1	A2S2F	M6	A2G1S1	M6P	A1G0F	A2S2F	unmod	108701	1.50411	0.0634297
17-5083-2	112209	34.1	7	4.3956	4	112211	-1.9121	-17	33	22	8	3	2	1	0	1	A2S2F	A2G1S1	A2S2	M8P2	A2S2F	A2G1S1F	unmod	109879	1.4989	0.0632101
17-5083-3	112209	34.1	8	4.3956	2	112211	-1.9121	-17	33	22	8	3	2	1	0	1	A3G1S2F	A1S1-M4	A2S2	M7P2	A2S1G1F	A2S2F	unmod	109879	1.4989	0.0632101
7-8770-5	110809	45.5	5	3.28371	2	110812	-2.9406	-27	32	21	5	3	0	1	0	1	A2G1S1F	M6	A2G1S1	A1S1-M5	A2S1G1F	A2G1S1F	unmod	109353	1.49409	0.0630071
25-898-2	113082	26.5	25	5.63499	12	113082	-0.3637	-3	33	24	10	3	0	1	1	1	A3S3F	M6	A2G1S1	A2S2Ac1	A2S2F	A3G1S2F	unmod	110127	1.49327	0.0629727
27-1766-4	112918	23.7	4	6.29526	8	112919	-0.7592	-7	31	25	10	3	0	1	0	1	A3S3F	A2G1S1	A2G2	A2S2	A2S2F	A2S2F	unmod	110006	1.49198	0.0629181
23-4571-2	111743	28.1	39	5.29915	2	111742	1.6819	15	38	20	5	3	2	1	0	1	M6P	M6	M5	M6P	A2S2F	A2S2F	A2G1S1F	110287	1.48906	0.0627951
13-14297-1	111147	40.4	8	3.66992	1	111142	4.8961	44	33	20	6	3	1	1	0	1	A2S2F	M6	A2G1S1	M7P	A2S1G1F	A2S2F	unmod	109400	1.48265	0.0625247
36-2894-3	116621	17.4	34	8.48806	4	116625	-4.3851	-38	41	28	14	4	1	1	2	1	A3S3F	M6	A2S2	A1S1-M6P	A2S2Ac2F	A2S2F	A4S4F	112459	1.47692	0.0622833
15-11876-4	111682	36.1	5	4.08136	2	111686	-4.2395	-38	32	21	8	3	0	1	0	1	A2S2F	M6	A2G1S1	A1S1-M5	A2S2F	A2S2F	unmod	109352	1.47337	0.0621335
32-876-0	112970	19.5	11	7.54717	12	112969	0.347	3	34	25	8	4	0	1	0	1	A2S2F	M6	A2G1S1	A2S2	A1G0F	A2S2F	A2G1S1F	110639	1.4717	0.0620629
3-937-14	112134	81	61	1.81649	4	112134	-0.3258	-3	32	23	8	3	0	1	1	1	A3S3F	M6	A2G1S1	A2G1S1	A2S1G1F	A2S2Ac1F	unmod	109762	1.47136	0.0620485
3-4749-0	112134	81	64	1.81649	6	112132	1.8139	16	34	21	8	3	1	1	1	1	A3G1S2F	M6	A2S2	M7P	A2S2Ac1F	A2S2F	unmod	109762	1.47136	0.0620485
34-52-2	113331	17.8	12	8.26446	4	113331	-0.0396	0	33	24	11	3	0	1	0	1	A3S3F	M6	A3S3	A2S2	A2S1G1F	A2S2F	unmod	110128	1.47107	0.0620366
1-10069-10	111551	92.7	64	1.5866	2	111555	-3.5502	-32	32	21	7	3	2	1	0	1	A1G1F-M5P	A2G1S1	A2S2	M6P	A2S2F	A2S2F	unmod	109512	1.47078	0.0620242
24-11387-0	110513	27.7	18	5.3066	2	110517	-3.77	-34	33	19	4	3	3	1	0	1	A1S1F-M6P	M6P2	M5	A2G1S1	A2S1G1F	A2G1S1F	unmod	109348	1.46993	0.0619883
0-9565-8	111842	100	82	1.46539	1	111846	-3.4692	-31	32	21	8	3	2	1	0	1	A2S2F	M6P2	A2G1S1	A1S1-M5	A2S2F	A2S2F	unmod	109512	1.46539	0.0617968
34-52-3	113331	17.8	13	8.17264	4	113331	-0.0396	0	33	24	11	3	0	1	0	1	A3S3F	M6	A2G1S1	A2S2	A2S2F	A3S3F	unmod	110128	1.45473	0.0613473
22-14628-3	110403	28.5	4	5.07674	1	110398	4.8761	44	32	20	4	3	1	1	0	1	A2G1S1F	M6	A2G1S1	M6P	A2S1G1F	A2G1S1F	unmod	109238	1.44687	0.061016
108-4075-0	115703	5.9	3	24.4635	12	115698	4.1791	36	35	28	14	4	0	1	5	1	A2S2F	A2S2Ac2	A2S2	A2S2	A2S2Ac1F	A2S2Ac2F	A2S2F	111415	1.44335	0.0608674
18-5750-5	112630	34.1	8	4.20459	12	112628	2.3067	20	31	25	9	3	0	1	0	1	A3G1S2F	A2G1S1	A2G1S1	A2S2	A2S2F	A2G1S1F	unmod	110009	1.43376	0.0604632
1-10069-11	111551	92.7	69	1.54253	1	111555	-3.5502	-32	32	21	7	3	2	1	0	1	A2S2F	M6P2	A2G2	A1S1-M5	A2S2F	A2S2F	unmod	109512	1.42993	0.0603013
1-2178-1	111551	92.7	66	1.54253	6	111552	-0.7602	-7	32	23	6	3	0	1	1	1	A3G1S2F	M6	A2G2	A2G1S1	A2S1G1F	A2S2Ac1F	unmod	109762	1.42993	0.0603013
33-11735-0	110675	19.4	16	7.35759	1	110679	-3.9438	-36	34	19	4	3	3	1	0	1	A1G1F-M5P	M6	A2G1S1	M7P2	A2S1G1F	A2S2F	unmod	109510	1.42737	0.0601937
110-7742-1	112192	5.8	3	24.5627	4	112189	2.9083	26	30	22	10	3	0	1	1	1	A2S2F	M5	A2S2	A2S2Ac1	A2S2F	A2S2F	unmod	109238	1.42464	0.0600783
97-4831-0	114398	7.2	1	19.6444	2	114401	-3.0096	-26	37	26	10	4	2	1	0	1	A2S2F	A2G1S1	A2S2	M7P2	A2S1G1F	A2S2F	A2S2F	111486	1.41439	0.0596464
4-5480-3	110968	61.9	23	2.28445	1	110970	-1.8498	-17	34	19	5	3	3	1	0	1	A1G1F-M5P	M6	A2G1S1	M7P2	A2S2F	A2S2F	unmod	109512	1.41408	0.0596329
4-2450-0	110968	61.9	24	2.28445	4	110969	-0.8218	-7	34	19	6	1	3	1	0	1	M7P2	A1S1-M5	A2S2	M6P	A2G1S1	A2S2F	unmod	109221	1.41408	0.0596329
13-8059-7	111147	40.4	9	3.49823	8	111145	2.7564	25	31	22	6	3	0	1	0	1	A2G2F	M6	A2G1S1	A2S2	A2S1G1F	A2S2F	unmod	109400	1.41328	0.0595996
16-6997-0	111624	35.4	3	3.99136	1	111627	-2.4878	-22	35	20	6	3	3	1	0	1	A1S1F-M6P	A1S1-M5	A2G1S1	M7P2	A2S1G1F	A2S2F	unmod	109877	1.41294	0.059585
104-68-1	116349	6.2	1	22.7834	10	116349	0.1362	1	37	29	15	4	0	1	1	1	A3S3F	A1S1-M4	A2S2	A2S2	A2S2Ac1F	A2S2F	A3S3F	111938	1.41257	0.0595694
64-8687-0	110944	9.5	0	14.8519	8	110941	2.9264	26	31	21	6	3	0	1	0	1	A2S2F	A1S1-M5	M5	A2G1S1	A2S1G1F	A2G1S1F	unmod	109197	1.41093	0.0595001
76-11794-0	112030	8.9	109	15.7303	12	112025	4.37	39	31	21	9	3	0	1	5	1	A2S2F	A1S1-M5	M5	A2S2Ac2	A2S2Ac1F	A2S2Ac2F	unmod	109198	1.4	0.0590393
12-10872-2	110855	41.7	7	3.34466	2	110851	3.7095	33	33	20	5	3	1	1	0	1	A2S2F	M6	A2G2	M7P	A2S2F	A2G1S1F	unmod	109399	1.39472	0.0588168
80-1930-0	117476	8.7	0	15.9634	4	117481	-4.8526	-41	42	30	15	4	2	1	0	1	A3S3F	A2S2	A2S2	M8P2	A2S2F	A3G1S2F	A4S4F	113107	1.38881	0.0585677
47-2124-1	116821	13.4	1	10.2527	2	116824	-3.623	-31	41	29	14	4	2	1	0	1	A3S3F	A2S2	A2S2	M8P2	A2S1G1F	A2S2F	A4S4F	112743	1.37386	0.0579369
24-11387-1	110513	27.7	20	4.95283	2	110517	-3.77	-34	33	19	4	3	3	1	0	1	A1S1F-M6P	M6P2	A2G2	M5	A2S1G1F	A2S2F	unmod	109348	1.37193	0.0578558
51-1597-0	117116	12.2	3	11.2313	2	117120	-3.2144	-27	41	29	15	4	1	1	2	1	A1S1F-M6P	A1S1-M5	A2S2	A2S2	A2S2Ac2F	A3S3F	A4S4F	112664	1.37021	0.0577832
48-6425-1	112178	13.3	1	10.2975	1	112180	-2.4004	-21	32	22	9	3	0	1	0	1	A2S2F	A1S1-M5	A2S2	A1S1-M5	A2S1G1F	A2S2F	unmod	109557	1.36957	0.0577561
20-597-2	110562	31.4	3	4.34966	6	110562	-0.2151	-2	31	22	4	3	0	1	0	1	A2G2F	M6	A2G2	A2G1S1	A2S1G1F	A2S2F	unmod	109397	1.36579	0.0575968
0-4024-1	111842	100	84	1.36433	6	111841	1.4605	13	34	21	7	3	1	1	1	1	A3G1S2F	M6	A2G1S1	M7P	A2S2Ac1F	A2S2F	unmod	109762	1.36433	0.0575349
0-4024-2	111842	100	86	1.36433	3	111841	1.4605	13	34	21	7	3	1	1	1	1	A2S2F	A1S1-M5	A2G2	M8P	A2S2Ac1F	A2S2F	unmod	109762	1.36433	0.0575349
81-12277-0	111238	8.4	11	16.0995	2	111234	4.2433	38	32	20	7	3	0	1	1	1	A2S2F	M6	A2S2	M6	A2S1G1F	A2S2Ac1F	unmod	109157	1.35236	0.0570302
30-2564-2	115509	21.8	11	6.19174	1	115511	-2.3244	-20	39	27	12	4	2	1	0	1	A2S2F	A1S1-M4	A2S2	M7P2	A2S1G1F	A2S2F	A4S4F	112014	1.3498	0.0569224
30-2564-3	115509	21.8	12	6.19174	3	115511	-2.3244	-20	39	27	12	4	2	1	0	1	A3S3F	A1S1-M4	A2S2	M7P2	A2S1G1F	A2S2F	A3S3F	112014	1.3498	0.0569224
1-10069-12	111551	92.7	72	1.45439	4	111555	-3.5502	-32	32	21	7	3	2	1	0	1	A3S3F	M6P2	M5	A2S2	A2S1G1F	A2G1S1F	unmod	109512	1.34822	0.0568555
1-3885-0	111551	92.7	71	1.45439	6	111550	1.3795	12	34	21	6	3	1	1	1	1	A3G1S2F	M6	A2G2	M7P	A2S2Ac1F	A2S2F	unmod	109762	1.34822	0.0568555
56-1776-0	112997	11.6	378	11.5385	1	112996	0.8143	7	33	23	11	1	2	1	0	1	M7P2	A2S2	A2S2	A2S2	A2S2	A3S3F	unmod	109793	1.33846	0.0564442
56-8562-0	112997	11.6	362	11.5385	4	112993	3.7584	33	36	22	9	3	1	1	2	1	A3S3F	M6	A2S2	M8P	A2S2Ac2F	A3G1S2F	unmod	110291	1.33846	0.0564442
27-1766-5	112918	23.7	5	5.5896	12	112919	-0.7592	-7	31	25	10	3	0	1	0	1	A3G1S2F	A2G1S1	A2S2	A2S2	A2S2F	A2G1S1F	unmod	110006	1.32474	0.0558654
168-1957-0	112309	2.2	0	60.1366	2	112310	-0.7491	-7	31	22	10	3	0	1	0	1	A2S2F	M6	A2S2	A2S2	A2S2F	A2S2F	unmod	109396	1.32301	0.0557924
4-11739-3	110968	61.9	25	2.13707	4	110972	-3.9894	-36	32	21	5	3	2	1	0	1	A2S2F	A1S1-M4	A2G1S1	M7P2	A2G2F	A2G1S1F	unmod	109512	1.32284	0.0557856
3-937-15	112134	81	69	1.63018	16	112134	-0.3258	-3	32	23	8	3	0	1	1	1	A3S3F	M6	A2G1S1	A2S2	A2G2F	A2S2Ac1F	unmod	109762	1.32045	0.0556845
0-1825-8	111842	100	89	1.31379	8	111843	-0.6792	-6	32	23	7	3	0	1	1	1	A3S3F	M6	A2G2	A2S2Ac1	A2G2F	A2S2F	unmod	109762	1.31379	0.055404
0-1825-9	111842	100	90	1.31379	18	111843	-0.6792	-6	32	23	7	3	0	1	1	1	A3G1S2F	M6	A2G1S1	A2S2Ac1	A2G2F	A2S2F	unmod	109762	1.31379	0.055404
0-1825-10	111842	100	91	1.31379	4	111843	-0.6792	-6	32	23	7	3	0	1	1	1	A3G1S2F	M6	A2G1S1	A2G1S1	A2S1G1F	A2S2Ac1F	unmod	109762	1.31379	0.055404
0-1825-11	111842	100	92	1.31379	24	111843	-0.6792	-6	32	23	7	3	0	1	1	1	A3G1S2F	M6	A2G1S1	A2S2	A2G2F	A2S2Ac1F	unmod	109762	1.31379	0.055404
23-1304-0	111743	28.1	41	4.61538	8	111744	-0.4577	-4	36	22	5	3	1	1	0	1	M5P	M6	M5	A2G1S1	A2S1G1F	A2S2F	A2G1S1F	110287	1.29692	0.0546925
97-4831-1	114398	7.2	2	17.9509	6	114401	-3.0096	-26	37	26	10	4	2	1	0	1	A2S2F	A2G1S1	A2S2	M7P2	A2S2F	A2S2F	A2G1S1F	111486	1.29246	0.0545044
51-1597-1	117116	12.2	6	10.5337	2	117120	-3.2144	-27	41	29	15	4	1	1	2	1	A3S3F	A2S2Ac2	A2S2	M8P	A2S2F	A2S2F	A4S4F	112664	1.28511	0.0541942
3-937-16	112134	81	70	1.58361	12	112134	-0.3258	-3	32	23	8	3	0	1	1	1	A3S3F	M6	A2G1S1	A2S2Ac1	A2G2F	A2S2F	unmod	109762	1.28272	0.0540935
4-11920-1	110968	61.9	26	2.06338	2	110972	-4.0581	-37	35	19	5	3	1	1	0	1	A3S3F	M6	M5	M8P	A2S1G1F	A2G1S1F	unmod	109512	1.27723	0.053862
37-1788-0	116089	17	7	7.49097	24	116091	-2.1574	-19	39	29	13	4	0	1	1	1	A3G1S2F	M6	A2G1S1	A2S2	A2S2Ac1F	A2S2F	A4S4F	112260	1.27347	0.0537033
26-7728-1	111756	26.2	13	4.85844	2	111759	-2.7288	-24	33	21	7	3	2	1	1	1	A2S2F	A1S1-M5	A2G1S1	M7P2	A2S1G1F	A2S2Ac1F	unmod	109675	1.27291	0.0536799
5-2209-5	112337	59.5	10	2.11836	18	112337	0.8295	7	31	25	8	3	0	1	0	1	A3G1S2F	A2G1S1	A2G1S1	A2S2	A2G2F	A2S2F	unmod	110007	1.26043	0.0531534
38-1441-0	111887	17	0	7.37992	2	111887	0.5311	5	31	22	8	3	2	1	0	1	A2S2F	M6P2	A2G1S1	A2S2	A2S1G1F	A2S2F	unmod	109557	1.25459	0.0529071
7-2505-0	110809	45.5	6	2.75578	2	110810	-0.8009	-7	34	19	5	3	1	1	0	1	A3G1S2F	M6	M5	M7P	A2S1G1F	A2S2F	unmod	109353	1.25388	0.0528773
81-12277-1	111238	8.4	13	14.9215	3	111234	4.2433	38	32	20	7	3	0	1	1	1	A2S2F	M6	A2G1S1	M6	A2S2Ac1F	A2S2F	unmod	109157	1.2534	0.0528572
11-1617-3	112423	42.3	3	2.95652	3	112423	0.68	6	33	22	9	3	1	1	0	1	A3G1S2F	A1S1-M5	A2S2	M6P	A2S2F	A2S2F	unmod	109802	1.25061	0.0527394
120-14801-0	110619	4.8	186	25.9259	2	110624	-4.9439	-45	29	19	7	3	1	1	1	1	A2S2F	A1S1-M5	A2S2	M6P	A2S2Ac1F	M2F	unmod	108538	1.24444	0.0524794
14-2192-2	111917	37.5	7	3.31137	1	111918	-0.7618	-7	35	20	7	3	3	1	0	1	A1S1F-M6P	A1S1-M5	A2S2	M7P2	A2S2F	A2G1S1F	unmod	109878	1.24176	0.0523664
80-1930-1	117476	8.7	1	14.1948	2	117481	-4.8526	-41	42	30	15	4	2	1	0	1	A3S3F	A2G1S1	A2S2	M8P2	A2S2F	A3S3F	A4S4F	113107	1.23495	0.0520791
1-10069-13	111551	92.7	75	1.32217	2	111555	-3.5502	-32	32	21	7	3	2	1	0	1	A2S2F	M6P2	A2G1S1	A1S1-M5	A2S2F	A2G1S1F	unmod	109512	1.22565	0.0516868
24-11387-2	110513	27.7	23	4.42217	2	110517	-3.77	-34	33	19	4	3	3	1	0	1	A1G1F-M5P	M5	A2G1S1	M7P2	A2S1G1F	A2S2F	unmod	109348	1.22494	0.0516569
11-6239-0	112423	42.3	4	2.8913	24	112426	-2.4173	-22	32	23	9	3	0	1	1	1	A3G1S2F	M6	A2G1S1	A2S2	A2S2Ac1F	A2S2F	unmod	109760	1.22302	0.051576
50-9372-0	111395	12.5	15	9.78363	2	111398	-3.2493	-29	34	20	6	2	4	1	0	1	M7P2	A2G1S1	A2S2	M7P2	A2S1G1F	A2S2F	unmod	109647	1.22295	0.0515731
51-1597-2	117116	12.2	7	10.0105	4	117120	-3.2144	-27	41	29	15	4	1	1	2	1	A1S1F-M6P	A1S1-M5	A3S3	A2S2	A2S2Ac2F	A2S2F	A4S4F	112664	1.22128	0.0515024
2-8859-9	111260	85.1	44	1.43477	2	111263	-3.0581	-27	32	21	6	3	2	1	0	1	A2G2F	A1S1-M4	A2S2	M7P2	A2S1G1F	A2S2F	unmod	109513	1.22099	0.0514902
2-8859-10	111260	85.1	47	1.43477	4	111263	-3.0581	-27	32	21	6	3	2	1	0	1	A3G1S2F	M6P2	M5	A2G1S1	A2S1G1F	A2S2F	unmod	109513	1.22099	0.0514902
6-1299-1	112044	57	3	2.13159	4	112043	0.4754	4	33	23	7	3	1	1	0	1	A1S1F-M6PGlcNAc	A1S1-M5	A2G1S1	A2S2	A2S1G1F	A2G1S1F	unmod	110005	1.21501	0.051238
9-4612-0	111454	43.6	138	2.77078	6	111453	1.6513	15	36	22	4	3	1	1	0	1	M5P	M6	A2G2	M5	A2S1G1F	A2S2F	A2G1S1F	110289	1.20806	0.0509451
3-4749-1	112134	81	73	1.49045	4	112132	1.8139	16	34	21	8	3	1	1	1	1	A3S3F	M6	A2G1S1	M7P	A2S2Ac1F	A2S2F	unmod	109762	1.20727	0.0509116
3-937-17	112134	81	77	1.49045	4	112134	-0.3258	-3	32	23	8	3	0	1	1	1	A3S3F	M6	A2G2	A2S2Ac1	A2S2F	A2G1S1F	unmod	109762	1.20727	0.0509116
62-4981-0	114277	9.8	0	12.312	3	114280	-2.9845	-26	38	25	10	4	1	1	0	1	A2S2F	M6	A2S2	M6P	A2S1G1F	A2S2F	A3S3F	111365	1.20658	0.0508826
2-8859-11	111260	85.1	48	1.4014	1	111263	-3.0581	-27	32	21	6	3	2	1	0	1	A1S1F-M6P	A2G1S1	A2G1S1	M5P	A2S1G1F	A2S2F	unmod	109513	1.19259	0.0502928
2-8859-12	111260	85.1	50	1.4014	2	111263	-3.0581	-27	32	21	6	3	2	1	0	1	A2S2F	M6P2	A2G2	A1S1-M5	A2S2F	A2G1S1F	unmod	109513	1.19259	0.0502928
5-2209-6	112337	59.5	11	1.99921	6	112337	0.8295	7	31	25	8	3	0	1	0	1	A3G1S2F	A2G1S1	A2G2	A2G1S1	A2S2F	A2S2F	unmod	110007	1.18953	0.0501635
4-11739-4	110968	61.9	29	1.91599	1	110972	-3.9894	-36	32	21	5	3	2	1	0	1	A2G1S1F	A1S1-M4	A2G1S1	M7P2	A2S1G1F	A2G1S1F	unmod	109512	1.186	0.0500147
33-11735-1	110675	19.4	19	6.09177	1	110679	-3.9438	-36	34	19	4	3	3	1	0	1	A1S1F-M6P	M5	A2G2	M7P2	A2S1G1F	A2S2F	unmod	109510	1.1818	0.0498378
5-2209-7	112337	59.5	12	1.98597	2	112337	0.8295	7	31	25	8	3	0	1	0	1	A3G1S2F	A2G1S1	A2G1S1	A2G1S1	A2S1G1F	A2S2F	unmod	110007	1.18165	0.0498313
3-4749-2	112134	81	79	1.44388	2	112132	1.8139	16	34	21	8	3	1	1	1	1	A2S2F	A1S1-M5	A2S2	M8P	A2S1G1F	A2S2Ac1F	unmod	109762	1.16954	0.0493206
83-4753-0	110713	8.1	33	14.3836	4	110715	-1.5898	-14	32	19	6	2	1	1	2	1	M6P	A1S1-M5	M5	A2S2	A2S1G1F	A2S2Ac2F	unmod	108882	1.16507	0.0491321
108-4075-1	115703	5.9	6	19.7425	9	115698	4.1791	36	35	28	14	4	0	1	5	1	A2S2F	A2S2Ac2	A2S2	A2S2Ac1	A2S2Ac2F	A2S2F	A2S2F	111415	1.16481	0.049121
4-5480-4	110968	61.9	32	1.87915	1	110970	-1.8498	-17	34	19	5	3	3	1	0	1	A1S1F-M6P	M5	A2G2	M7P2	A2S2F	A2S2F	unmod	109512	1.16319	0.0490529
0-9565-9	111842	100	97	1.1622	4	111846	-3.4692	-31	32	21	8	3	2	1	0	1	A3S3F	M6P2	M5	A2G1S1	A2S2F	A2S2F	unmod	109512	1.1622	0.0490112
19-11689-4	111099	34.1	4	3.40383	8	111103	-3.9903	-36	32	21	6	3	0	1	0	1	A3G1S2F	M6	M5	A2S2	A2S1G1F	A2G1S1F	unmod	109352	1.16071	0.0489481
6-4411-2	112044	57	4	2.03302	24	112045	-1.6643	-15	31	25	7	3	0	1	0	1	A3G1S2F	A2G1S1	A2G2	A2S2	A2G2F	A2S2F	unmod	110005	1.15882	0.0488686
27-1766-6	112918	23.7	6	4.88394	4	112919	-0.7592	-7	31	25	10	3	0	1	0	1	A3S3F	A2S2	A2G2	A2S2	A2S1G1F	A2S2F	unmod	110006	1.15749	0.0488126
68-6580-0	110318	9.3	0	12.4302	2	110316	2.2356	20	34	18	4	3	1	1	0	1	A2S2F	M6	M5	M8P	A2S1G1F	A2G1S1F	unmod	109153	1.15601	0.04875
12-4598-5	110855	41.7	8	2.77129	8	110853	1.5698	14	31	22	5	3	0	1	0	1	A2S2F	M6	A2G1S1	A2G1S1	A2G2F	A2G1S1F	unmod	109399	1.15563	0.0487339
5-2209-8	112337	59.5	13	1.93301	16	112337	0.8295	7	31	25	8	3	0	1	0	1	A3S3F	A2G1S1	A2G2	A2S2	A2G2F	A2S2F	unmod	110007	1.15014	0.0485025
51-1597-3	117116	12.2	8	9.38263	2	117120	-3.2144	-27	41	29	15	4	1	1	2	1	A1S1F-M6P	A1S1-M5	A2S2	A2S2Ac2	A2S2F	A3S3F	A4S4F	112664	1.14468	0.0482723
51-1597-4	117116	12.2	9	9.38263	4	117120	-3.2144	-27	41	29	15	4	1	1	2	1	A3S3F	A1S1-M5	A2S2	A1S1-M6P	A2S2Ac2F	A2S2F	A4S4F	112664	1.14468	0.0482723
20-5767-1	110562	31.4	4	3.64402	3	110560	1.9246	17	33	20	4	3	1	1	0	1	A2S2F	M6	A2G2	M7P	A2G2F	A2S2F	unmod	109397	1.14422	0.048253
4-11739-5	110968	61.9	33	1.8423	1	110972	-3.9894	-36	32	21	5	3	2	1	0	1	A1S1F-M6P	A2G1S1	A2G2	M5P	A2S1G1F	A2S2F	unmod	109512	1.14038	0.0480911
15-4810-1	111682	36.1	6	3.14357	2	111680	1.7165	15	30	24	7	3	0	1	0	1	A2S2F	A2G1S1	A2G2	A2G1S1	A2S1G1F	A2S2F	unmod	109643	1.13483	0.0478569
36-2894-4	116621	17.4	42	6.49867	2	116625	-4.3851	-38	41	28	14	4	1	1	2	1	A1S1F-M6P	M6	A2S2	A2S2Ac2	A2S2F	A3S3F	A4S4F	112459	1.13077	0.0476856
10-5243-8	112500	42.3	46	2.66963	1	112502	-2.0715	-18	33	22	9	3	2	1	0	1	A1S1F-M6PGlcNAc	A2S2	A2S2	M6P	A2S2F	A2S2F	unmod	109879	1.12925	0.0476218
23-4571-3	111743	28.1	49	4.01709	4	111742	1.6819	15	38	20	5	3	2	1	0	1	M7P2	M6	M5	M5	A2S2F	A2S2F	A2G1S1F	110287	1.1288	0.0476027
128-13899-0	111162	4.1	35	27.4194	2	111167	-4.7658	-43	27	21	9	3	0	1	0	1	A2S2F	A1S1-M4	A2S2	A2S2	A2S2F	M2F	unmod	108540	1.12419	0.0474083
25-898-3	113082	26.5	40	4.20521	9	113082	-0.3637	-3	33	24	10	3	0	1	1	1	A3G1S2F	M6	A2S2	A2S2Ac1	A2S2F	A3G1S2F	unmod	110127	1.11438	0.0469946
0-9565-10	111842	100	98	1.11167	1	111846	-3.4692	-31	32	21	8	3	2	1	0	1	A1S1F-M6P	A2S2	A2S2	M5P	A2S1G1F	A2S2F	unmod	109512	1.11167	0.0468803
0-1825-12	111842	100	102	1.11167	6	111843	-0.6792	-6	32	23	7	3	0	1	1	1	A3S3F	M6	A2G2	A2G1S1	A2S2Ac1F	A2G1S1F	unmod	109762	1.11167	0.0468803
0-4024-3	111842	100	105	1.11167	2	111841	1.4605	13	34	21	7	3	1	1	1	1	A2S2F	A1S1-M5	A2G1S1	M8P	A2S1G1F	A2S2Ac1F	unmod	109762	1.11167	0.0468803
83-4753-1	110713	8.1	37	13.6986	10	110715	-1.5898	-14	32	19	6	2	1	1	2	1	M6P	A1S1-M5	M5	A2G1S1	A2S2Ac2F	A2S2F	unmod	108882	1.10959	0.0467924
10-5243-9	112500	42.3	47	2.61402	1	112502	-2.0715	-18	33	22	9	3	2	1	0	1	A2S2F	A1S1-M4	A3S3	M7P2	A2S1G1F	A2S2F	unmod	109879	1.10573	0.0466296
7-8770-6	110809	45.5	7	2.42847	24	110812	-2.9406	-27	32	21	5	3	0	1	0	1	A3G1S2F	M6	M5	A2G1S1	A2G2F	A2S2F	unmod	109353	1.10495	0.0465969
1-10069-14	111551	92.7	81	1.18995	6	111555	-3.5502	-32	32	21	7	3	2	1	0	1	A3G1S2F	M6P2	M5	A2G1S1	A2S2F	A2S2F	unmod	109512	1.10309	0.0465182
1-10069-15	111551	92.7	83	1.18995	1	111555	-3.5502	-32	32	21	7	3	2	1	0	1	A2G1S1F	A1S1-M4	A2S2	M7P2	A2S2F	A2G1S1F	unmod	109512	1.10309	0.0465182
5-7695-1	112337	59.5	14	1.85357	4	112334	2.9692	26	33	23	8	3	1	1	0	1	A3G1S2F	A2G1S1	A2S2	M7P	A2S1G1F	A2S2F	unmod	110007	1.10287	0.0465092
41-8828-0	113283	15.8	35	6.9697	7	113287	-4.0716	-36	38	24	7	4	1	1	2	1	A2S2F	M6	A2G2	M7P	A2S2Ac2F	A2S2F	A2G1S1F	111160	1.10121	0.0464392
145-2105-0	116692	3.3	295	33.3333	1	116695	-3.4132	-29	43	27	13	4	4	1	2	1	A1S1F-M6P	M6P2	A2S2	A1S1-M6P	A2S2Ac2F	A3S3F	A4S4F	112821	1.1	0.0463881
145-2105-1	116692	3.3	306	33.3333	2	116695	-3.4132	-29	43	27	13	4	4	1	2	1	A1S1F-M6P	M6P2	A3S3	A1S1-M6P	A2S2Ac2F	A2S2F	A4S4F	112821	1.1	0.0463881
145-2105-2	116692	3.3	343	33.3333	1	116695	-3.4132	-29	43	27	13	4	4	1	2	1	A1S1F-M6P	M6P2	A3S3	M6P	A2S2Ac2F	A3S3F	A4S4F	112821	1.1	0.0463881
9-10354-0	111454	43.6	144	2.51889	1	111451	3.6673	33	34	20	6	4	1	1	0	1	A2S2F	M6	M5	M6P	A2S2F	M2F	A2S2F	109707	1.09824	0.0463137
9-5334-0	111454	43.6	142	2.51889	4	111452	1.8912	17	34	19	7	2	2	1	3	1	M7P2	M6	A2S2	A1S1-M5	A2S2Ac1F	A2S2Ac2F	unmod	109289	1.09824	0.0463137
74-13622-0	111042	9	0	12.1978	3	111037	4.6889	42	32	21	6	2	1	1	0	1	M6P	A1S1-M5	A2G2	A2S2	A2S1G1F	A2S2F	unmod	109294	1.0978	0.0462955
88-6389-0	114690	7.7	0	14.236	6	114695	-4.3657	-38	38	26	11	4	0	1	0	1	A2S2F	M6	A2S2	A1S1-M5	A2S1G1F	A2S2F	A3S3F	111487	1.09617	0.0462265
11-3766-0	112423	42.3	5	2.58696	8	112425	-1.4597	-13	31	24	9	3	0	1	0	1	A3G1S2F	A1S1-M4	A2G1S1	A2S2	A2S1G1F	A2S2F	unmod	109802	1.09428	0.0461469
7-8770-7	110809	45.5	8	2.39679	4	110812	-2.9406	-27	32	21	5	3	0	1	0	1	A2G2F	M6	A2G1S1	A1S1-M5	A2S1G1F	A2S2F	unmod	109353	1.09054	0.0459891
81-12277-2	111238	8.4	19	12.9581	2	111234	4.2433	38	32	20	7	3	0	1	1	1	A2S2F	A1S1-M5	M5	A1S1-M5	A2S1G1F	A2S2Ac1F	unmod	109157	1.08848	0.0459023
46-11601-0	110909	13.6	341	8	2	110905	3.9102	35	30	21	6	3	0	1	3	1	A2G1S1F	M6	A1G1 or A1G0-M4	A2S2Ac1	A2S1G1F	A2S2Ac2F	unmod	109036	1.088	0.045882
46-11601-1	110909	13.6	394	8	8	110905	3.9102	35	30	21	6	3	0	1	3	1	A2G1S1F	M6	A1G1 or A1G0-M4	A2G1S1	A2S2Ac1F	A2S2Ac2F	unmod	109036	1.088	0.045882
10-5243-10	112500	42.3	49	2.5584	3	112502	-2.0715	-18	33	22	9	3	2	1	0	1	A3G1S2F	M6P2	A2S2	A1S1-M5	A2S2F	A2S2F	unmod	109879	1.0822	0.0456375
38-4552-0	111887	17	1	6.35456	2	111889	-1.6773	-15	32	22	8	3	0	1	0	1	A2S2F	A1S1-M5	A2S2	A1S1-M5	A2S1G1F	A2G1S1F	unmod	109557	1.08028	0.0455562
18-5750-6	112630	34.1	10	3.16709	2	112628	2.3067	20	31	25	9	3	0	1	0	1	A3S3F	A2G1S1	A2G1S1	A2G1S1	A2S1G1F	A2S2F	unmod	110009	1.07998	0.0455437
48-613-0	112178	13.3	2	8.10852	1	112178	-0.1921	-2	31	22	9	3	2	1	0	1	A2S2F	M6P2	A2S2	A2S2	A2S1G1F	A2S2F	unmod	109557	1.07843	0.0454786
81-12277-3	111238	8.4	20	12.8272	4	111234	4.2433	38	32	20	7	3	0	1	1	1	A2S2F	M6	A2S2	M6	A2S2Ac1F	A2G1S1F	unmod	109157	1.07749	0.0454387
20-597-3	110562	31.4	5	3.42285	6	110562	-0.2151	-2	31	22	4	3	0	1	0	1	A2G2F	M6	A2G2	A2S2	A2S1G1F	A2G1S1F	unmod	109397	1.07478	0.0453243
30-2564-4	115509	21.8	20	4.92676	3	115511	-2.3244	-20	39	27	12	4	2	1	0	1	A2S2F	A2S2	A2S2	M8P2	A2S1G1F	A2S2F	A3S3F	112014	1.07403	0.0452931
4-11739-6	110968	61.9	36	1.73176	1	110972	-3.9894	-36	32	21	5	3	2	1	0	1	A1G1F-M5P	A2G1S1	A2G1S1	M6P	A2S1G1F	A2S2F	unmod	109512	1.07196	0.0452056
11-1617-4	112423	42.3	6	2.53261	2	112423	0.68	6	33	22	9	3	1	1	0	1	A1S1F-M6P	A1S1-M5	A2S2	A2S2	A2S2F	A2G1S1F	unmod	109802	1.07129	0.0451775
17-5083-4	112209	34.1	14	3.12764	2	112211	-1.9121	-17	33	22	8	3	2	1	0	1	A2S2F	A2S2	A2S2	M8P2	A2S1G1F	A2G1S1F	unmod	109879	1.06653	0.0449764
1-10069-16	111551	92.7	88	1.14588	8	111555	-3.5502	-32	32	21	7	3	2	1	0	1	A3G1S2F	M6P2	M5	A2S2	A2S2F	A2G1S1F	unmod	109512	1.06223	0.0447953
1-10069-17	111551	92.7	90	1.14588	1	111555	-3.5502	-32	32	21	7	3	2	1	0	1	A1G1F-M5P	A2S2	A2S2	M6P	A2S1G1F	A2S2F	unmod	109512	1.06223	0.0447953
1-3885-1	111551	92.7	86	1.14588	2	111550	1.3795	12	34	21	6	3	1	1	1	1	A2S2F	A1S1-M5	A2G2	M8P	A2S1G1F	A2S2Ac1F	unmod	109762	1.06223	0.0447953
1-2178-2	111551	92.7	89	1.14588	12	111552	-0.7602	-7	32	23	6	3	0	1	1	1	A3G1S2F	M6	A2G2	A2G1S1	A2S2Ac1F	A2G1S1F	unmod	109762	1.06223	0.0447953
0-1825-13	111842	100	108	1.06114	12	111843	-0.6792	-6	32	23	7	3	0	1	1	1	A3S3F	M6	A2G2	A2S2	A2G2F	A2S2Ac1F	unmod	109762	1.06114	0.0447494
15-11876-5	111682	36.1	7	2.93224	8	111686	-4.2395	-38	32	21	8	3	0	1	0	1	A3S3F	M6	M5	A2G1S1	A2S2F	A2S2F	unmod	109352	1.05854	0.0446396
12-4598-6	110855	41.7	9	2.53769	8	110853	1.5698	14	31	22	5	3	0	1	0	1	A2G2F	M6	A2G1S1	A2S2	A2S1G1F	A2G1S1F	unmod	109399	1.05822	0.0446261
3-4749-3	112134	81	82	1.30415	3	112132	1.8139	16	34	21	8	3	1	1	1	1	A2S2F	A1S1-M5	A2G1S1	M8P	A2S2Ac1F	A2S2F	unmod	109762	1.05636	0.0445476
22-14628-4	110403	28.5	5	3.70291	2	110398	4.8761	44	32	20	4	3	1	1	0	1	A2G2F	M6	A2G1S1	M6P	A2S1G1F	A2S2F	unmod	109238	1.05533	0.0445042
18-11013-0	112630	34.1	11	3.09428	2	112626	4.4464	39	33	23	9	3	1	1	0	1	A1S1F-M6PGlcNAc	A1S1-M5	A2S2	A2S2	A2S1G1F	A2S2F	unmod	110009	1.05515	0.0444967
18-5750-7	112630	34.1	12	3.09428	4	112628	2.3067	20	31	25	9	3	0	1	0	1	A3G1S2F	A2S2	A2G2	A2S2	A2S1G1F	A2S2F	unmod	110009	1.05515	0.0444967
6-4411-3	112044	57	5	1.8482	4	112045	-1.6643	-15	31	25	7	3	0	1	0	1	A3S3F	A2G1S1	A2G2	A2G1S1	A2S1G1F	A2G1S1F	unmod	110005	1.05347	0.044426
2-8859-13	111260	85.1	55	1.23457	2	111263	-3.0581	-27	32	21	6	3	2	1	0	1	A1S1F-M6P	A2G1S1	A2S2	M5P	A2S1G1F	A2G1S1F	unmod	109513	1.05062	0.0443055
7-8770-8	110809	45.5	9	2.30176	6	110812	-2.9406	-27	32	21	5	3	0	1	0	1	A3S3F	M6	A2G2	M5	A2S1G1F	A2G1S1F	unmod	109353	1.0473	0.0441657
24-4976-0	110513	27.7	31	3.77358	1	110514	-1.6303	-15	35	17	4	3	4	1	0	1	A1S1F-M6P	M6P2	M5	M7P	A2S1G1F	A2S2F	unmod	109348	1.04528	0.0440806
104-68-2	116349	6.2	2	16.835	3	116349	0.1362	1	37	29	15	4	0	1	1	1	A2S2F	A1S1-M4	A2S2	A2S2Ac1	A2S2F	A2S2F	A4S4F	111938	1.04377	0.0440168
104-68-3	116349	6.2	3	16.835	9	116349	0.1362	1	37	29	15	4	0	1	1	1	A3S3F	A1S1-M4	A2S2	A2S2Ac1	A2S2F	A2S2F	A3S3F	111938	1.04377	0.0440168
12-4598-7	110855	41.7	10	2.49522	2	110853	1.5698	14	31	22	5	3	0	1	0	1	A2G1S1F	M6	A2G1S1	A2G1S1	A2S1G1F	A2G1S1F	unmod	109399	1.04051	0.0438792
96-14448-0	110696	7.3	1	14.1844	8	110691	4.824	44	30	22	5	3	0	1	0	1	A2S2F	M5	A2G2	A2G1S1	A2S1G1F	A2G1S1F	unmod	109240	1.03546	0.0436664
20-597-4	110562	31.4	6	3.28594	2	110562	-0.2151	-2	31	22	4	3	0	1	0	1	A2S2F	M6	A2G2	A2G2	A2S1G1F	A2G1S1F	unmod	109397	1.03179	0.0435114
26-1712-0	111756	26.2	16	3.91472	2	111757	-0.5891	-5	35	19	7	3	3	1	1	1	A1S1F-M6P	M6	A2S2	M7P2	A2S2Ac1F	A2S2F	unmod	109675	1.02566	0.0432529
2-2648-3	111260	85.1	59	1.2012	2	111261	-0.9184	-8	34	19	6	3	3	1	0	1	A1S1F-M6P	M5	A2S2	M7P2	A2S2F	A2G1S1F	unmod	109513	1.02222	0.0431081
1-2178-3	111551	92.7	91	1.10181	12	111552	-0.7602	-7	32	23	6	3	0	1	1	1	A3G1S2F	M6	A2G2	A2S2Ac1	A2G2F	A2S2F	unmod	109762	1.02138	0.0430724
14-7992-1	111917	37.5	8	2.72191	2	111920	-2.9015	-26	33	22	7	3	2	1	0	1	A3S3F	A1S1-M4	A2G2	M7P2	A2S1G1F	A2S2F	unmod	109878	1.02072	0.0430446
116-5643-0	114766	5.1	655	20	3	114770	-3.9873	-35	39	25	10	4	3	1	4	1	A1S1F-M6P	A2S2Ac2	A2S2	M7P2	A2S2Ac2F	A2S2F	A2G1S1F	111686	1.02	0.0430144
116-5643-1	114766	5.1	677	20	1	114770	-3.9873	-35	39	25	10	4	3	1	4	1	A1S1F-M6P	A2S2Ac2	A2S2	M7P2	A2S1G1F	A2S2Ac2F	A2S2F	111686	1.02	0.0430144
26-7728-2	111756	26.2	17	3.87976	4	111759	-2.7288	-24	33	21	7	3	2	1	1	1	A2S2F	A1S1-M5	A2G1S1	M7P2	A2S2Ac1F	A2G1S1F	unmod	109675	1.0165	0.0428667
38-4552-1	111887	17	2	5.9633	8	111889	-1.6773	-15	32	22	8	3	0	1	0	1	A3G1S2F	A1S1-M5	M5	A2S2	A2S1G1F	A2S2F	unmod	109557	1.01376	0.0427513
7-2505-1	110809	45.5	10	2.22785	2	110810	-0.8009	-7	34	19	5	3	1	1	0	1	A2S2F	A1S1-M5	M5	M8P	A2S1G1F	A2G1S1F	unmod	109353	1.01367	0.0427476
17-5083-5	112209	34.1	16	2.95858	2	112211	-1.9121	-17	33	22	8	3	2	1	0	1	A3S3F	A1S1-M4	A2G2	M7P2	A2S2F	A2S2F	unmod	109879	1.00888	0.0425453
18-11013-1	112630	34.1	13	2.94867	4	112626	4.4464	39	33	23	9	3	1	1	0	1	A3S3F	A2G1S1	A2S2	M7P	A2S1G1F	A2S2F	unmod	110009	1.0055	0.0424028
28-1549-0	111389	22.9	0	4.38608	4	111389	0.5531	5	30	24	6	3	0	1	0	1	A2S2F	A2G1S1	A2G2	A2G1S1	A2S1G1F	A2G1S1F	unmod	109642	1.00441	0.042357
4-11920-2	110968	61.9	39	1.62122	4	110972	-4.0581	-37	35	19	5	3	1	1	0	1	A3G1S2F	M6	M5	M8P	A2S2F	A2G1S1F	unmod	109512	1.00354	0.0423201
18-5750-8	112630	34.1	14	2.93047	12	112628	2.3067	20	31	25	9	3	0	1	0	1	A3S3F	A2G1S1	A2G1S1	A2S2	A2G2F	A2S2F	unmod	110009	0.99929	0.042141
29-722-0	115141	22.6	0	4.414	8	115140	0.6413	6	39	27	11	4	1	1	0	1	A1S1F-M6P	A1S1-M5	A2G1S1	A2S2	A2S1G1F	A2S2F	A3S3F	111937	0.997565	0.0420683
6-1299-2	112044	57	6	1.74963	2	112043	0.4754	4	33	23	7	3	1	1	0	1	A3S3F	A2G1S1	A2G2	M7P	A2S1G1F	A2S2F	unmod	110005	0.997289	0.0420566
68-221-0	110318	9.3	1	10.7186	2	110318	0.096	1	32	20	4	3	0	1	0	1	A2S2F	M6	A2G2	M6	A2S1G1F	A2G1S1F	unmod	109153	0.996832	0.0420374
31-4347-0	115800	20.9	90	4.75352	2	115805	-4.5945	-40	40	27	13	4	0	1	0	1	A3S3F	M6	A2S2	M6	A2S2F	A2S2F	A4S4F	112014	0.993486	0.0418963
9-856-0	111454	43.6	156	2.267	8	111455	-0.2485	-2	32	21	7	2	1	1	3	1	M6P	A1S1-M5	A2G2	A2S2	A2S2Ac1F	A2S2Ac2F	unmod	109289	0.988413	0.0416823
67-12938-0	110040	9.4	29	10.4972	1	110044	-4.3297	-39	33	17	4	2	4	1	0	1	M7P2	M6	A2S2	M7P2	A1G0F	A2S2F	unmod	108875	0.98674	0.0416118
14-7992-2	111917	37.5	9	2.61789	2	111920	-2.9015	-26	33	22	7	3	2	1	0	1	A1S1F-M6PGlcNAc	A2G1S1	A2S2	M6P	A2S1G1F	A2S2F	unmod	109878	0.981709	0.0413996
17-5083-6	112209	34.1	17	2.87405	3	112211	-1.9121	-17	33	22	8	3	2	1	0	1	A3G1S2F	A1S1-M4	A2G1S1	M7P2	A2S2F	A2S2F	unmod	109879	0.980051	0.0413297
17-5083-7	112209	34.1	18	2.84587	2	112211	-1.9121	-17	33	22	8	3	2	1	0	1	A1S1F-M6PGlcNAc	A2G1S1	A2S2	M6P	A2S2F	A2S2F	unmod	109879	0.970442	0.0409245
11-3766-1	112423	42.3	7	2.29348	6	112425	-1.4597	-13	31	24	9	3	0	1	0	1	A3S3F	A1S1-M4	A2G2	A2S2	A2S1G1F	A2S2F	unmod	109802	0.970141	0.0409118
19-11689-5	111099	34.1	5	2.84204	8	111103	-3.9903	-36	32	21	6	3	0	1	0	1	A3S3F	M6	M5	A2G1S1	A2S1G1F	A2G1S1F	unmod	109352	0.969134	0.0408693
48-6425-2	112178	13.3	3	7.27609	12	112180	-2.4004	-21	32	22	9	3	0	1	0	1	A3G1S2F	A1S1-M5	M5	A2S2	A2S2F	A2S2F	unmod	109557	0.96772	0.0408097
33-11735-2	110675	19.4	21	4.98418	2	110679	-3.9438	-36	34	19	4	3	3	1	0	1	A1S1F-M6P	M5	A2G1S1	M7P2	A2S1G1F	A2G1S1F	unmod	109510	0.96693	0.0407764
18-5750-9	112630	34.1	15	2.82126	18	112628	2.3067	20	31	25	9	3	0	1	0	1	A3G1S2F	A2G1S1	A2S2	A2S2	A2G2F	A2S2F	unmod	110009	0.96205	0.0405706
0-1825-14	111842	100	120	0.960081	8	111843	-0.6792	-6	32	23	7	3	0	1	1	1	A3G1S2F	M6	A2G1S1	A2G1S1	A2S2Ac1F	A2G1S1F	unmod	109762	0.960081	0.0404875
107-3503-2	112846	6	3	15.995	2	112845	1.4583	13	30	24	11	3	0	1	0	1	A2S2F	A2S2	A2S2	A2S2	A2S2F	A2G1S1F	unmod	109643	0.959698	0.0404714
4-5480-5	110968	61.9	40	1.54753	2	110970	-1.8498	-17	34	19	5	3	3	1	0	1	A1S1F-M6P	M5	A2G1S1	M7P2	A2S2F	A2G1S1F	unmod	109512	0.957922	0.0403965
4-11739-7	110968	61.9	41	1.54753	2	110972	-3.9894	-36	32	21	5	3	2	1	0	1	A1G1F-M5P	A2G1S1	A2S2	M6P	A2S1G1F	A2G1S1F	unmod	109512	0.957922	0.0403965
73-747-0	116143	9	14	10.625	24	116142	0.9081	8	37	29	14	4	0	1	3	1	A2S2F	A1S1-M4	A2G1S1	A2S2	A2S2Ac1F	A2S2Ac2F	A4S4F	111939	0.95625	0.040326
11-1617-5	112423	42.3	8	2.25	2	112423	0.68	6	33	22	9	3	1	1	0	1	A3S3F	A1S1-M5	A2G1S1	M6P	A2S2F	A2S2F	unmod	109802	0.95175	0.0401362
167-10968-0	111420	2.2	1	43.2422	1	111423	-3.8033	-34	35	19	6	3	3	1	0	1	A1S1F-M6P	M6	A2S2	M7P2	A2S1G1F	A2S2F	unmod	109672	0.951327	0.0401184
16-12062-3	111624	35.4	4	2.68209	10	111620	4.3039	39	32	21	8	2	1	1	0	1	A1S1-M6P	M5	A2G1S1	A2S2	A2S2F	A2S2F	unmod	109294	0.94946	0.0400396
55-5315-0	110650	11.6	0	8.17945	4	110648	1.8011	16	33	19	5	3	1	1	0	1	A1S1F-M6P	M6	M5	A2G1S1	A2S1G1F	A2S2F	unmod	109193	0.948816	0.0400125
7-8770-9	110809	45.5	11	2.08003	2	110812	-2.9406	-27	32	21	5	3	0	1	0	1	A2G1S1F	M6	A2G2	A1S1-M5	A2S2F	A2G1S1F	unmod	109353	0.946415	0.0399112
1-7155-0	111551	92.7	97	1.01366	6	111554	-2.5222	-23	32	21	8	1	2	1	0	1	M7P2	A1S1-M4	A2S2	A2S2	A2G1S1	A2S2F	unmod	109221	0.939665	0.0396266
19-11689-6	111099	34.1	6	2.75391	6	111103	-3.9903	-36	32	21	6	3	0	1	0	1	A3S3F	M6	A2G2	M5	A2S1G1F	A2S2F	unmod	109352	0.939083	0.0396021
38-4552-2	111887	17	3	5.51808	1	111889	-1.6773	-15	32	22	8	3	0	1	0	1	A2S2F	A1S1-M5	A2G1S1	A1S1-M5	A2S1G1F	A2S2F	unmod	109557	0.938073	0.0395595
176-12961-0	111162	1.8	35	52.0408	2	111167	-4.4208	-40	27	21	9	3	0	1	0	1	A2S2F	A1S1-M4	A2S2	A2S2	A2S2F	M2F	unmod	108541	0.936735	0.039503
13-14297-2	111147	40.4	10	2.31785	1	111142	4.8961	44	33	20	6	3	1	1	0	1	A2S2F	M6	A2G2	M7P	A2S2F	A2S2F	unmod	109400	0.936409	0.0394893
25-898-4	113082	26.5	51	3.53238	3	113082	-0.3637	-3	33	24	10	3	0	1	1	1	A3S3F	M6	A2G1S1	A2S2Ac1	A2S1G1F	A3S3F	unmod	110127	0.936081	0.0394754
32-5793-0	112970	19.5	15	4.77987	1	112967	2.4867	22	36	23	8	4	1	1	0	1	A2S2F	A1S1-M4	M5	M6P	A2S1G1F	A2S2F	A2S2F	110639	0.932075	0.0393065
47-2124-2	116821	13.4	3	6.94849	4	116824	-3.623	-31	41	29	14	4	2	1	0	1	A3S3F	A1S1-M4	A2S2	M7P2	A2S2F	A3G1S2F	A4S4F	112743	0.931098	0.0392653
27-1766-7	112918	23.7	7	3.91829	12	112919	-0.7592	-7	31	25	10	3	0	1	0	1	A3S3F	A2G1S1	A2S2	A2S2	A2G2F	A2S2F	unmod	110006	0.928635	0.0391614
37-1788-1	116089	17	14	5.46029	12	116091	-2.1574	-19	39	29	13	4	0	1	1	1	A3S3F	M6	A2G2	A2S2	A2S2Ac1F	A2S2F	A4S4F	112260	0.928249	0.0391452
17-5083-8	112209	34.1	20	2.70499	2	112211	-1.9121	-17	33	22	8	3	2	1	0	1	A3S3F	A1S1-M4	A2S2	M7P2	A2S1G1F	A2G1S1F	unmod	109879	0.922401	0.0388985
37-1788-2	116089	17	15	5.41516	6	116091	-2.1574	-19	39	29	13	4	0	1	1	1	A3G1S2F	M6	A2S2	A2S2Ac1	A2S1G1F	A2S2F	A4S4F	112260	0.920578	0.0388216
22-14628-5	110403	28.5	6	3.20919	1	110398	4.8761	44	32	20	4	3	1	1	0	1	A2G1S1F	M6	A2G2	M6P	A2S2F	A2G1S1F	unmod	109238	0.914618	0.0385703
97-4831-2	114398	7.2	4	12.7011	3	114401	-3.0096	-26	37	26	10	4	2	1	0	1	A2S2F	A2S2	A2S2	M7P2	A2S1G1F	A2S2F	A2G1S1F	111486	0.914479	0.0385645
13-8059-8	111147	40.4	11	2.25346	6	111145	2.7564	25	31	22	6	3	0	1	0	1	A2S2F	M6	A2G1S1	A2G1S1	A2G2F	A2S2F	unmod	109400	0.910398	0.0383924
2-8859-14	111260	85.1	66	1.06773	4	111263	-3.0581	-27	32	21	6	3	2	1	0	1	A3G1S2F	M6P2	M5	A2S2	A2S1G1F	A2G1S1F	unmod	109513	0.908642	0.0383183
34-52-4	113331	17.8	15	5.09642	6	113331	-0.0396	0	33	24	11	3	0	1	0	1	A3G1S2F	M6	A3S3	A2S2	A2S2F	A2S2F	unmod	110128	0.907163	0.0382559
33-11735-3	110675	19.4	25	4.66772	1	110679	-3.9438	-36	34	19	4	3	3	1	0	1	A1G1F-M5P	M6	A2G2	M7P2	A2S2F	A2S2F	unmod	109510	0.905538	0.0381874
3-4749-4	112134	81	87	1.11784	4	112132	1.8139	16	34	21	8	3	1	1	1	1	A2S2F	A1S1-M5	A2S2	M8P	A2S2Ac1F	A2G1S1F	unmod	109762	0.905449	0.0381837
3-4749-5	112134	81	90	1.11784	2	112132	1.8139	16	34	21	8	3	1	1	1	1	A3S3F	M6	A2S2	M7P	A2S1G1F	A2S2Ac1F	unmod	109762	0.905449	0.0381837
38-4552-3	111887	17	4	5.28872	8	111889	-1.6773	-15	32	22	8	3	0	1	0	1	A3S3F	A1S1-M5	M5	A2G1S1	A2S1G1F	A2S2F	unmod	109557	0.899083	0.0379152
37-1788-3	116089	17	16	5.27978	6	116091	-2.1574	-19	39	29	13	4	0	1	1	1	A3S3F	M6	A2G1S1	A2S2Ac1	A2S1G1F	A2S2F	A4S4F	112260	0.897563	0.0378511
16-6997-1	111624	35.4	5	2.52955	1	111627	-2.4878	-22	35	20	6	3	3	1	0	1	A1S1F-M6P	A1S1-M5	A2G2	M7P2	A2S2F	A2S2F	unmod	109877	0.895462	0.0377625
16-12062-4	111624	35.4	6	2.52955	3	111620	4.3039	39	32	21	8	2	1	1	0	1	A1S1-M6P	M5	A2S2	A2S2	A2S1G1F	A2S2F	unmod	109294	0.895462	0.0377625
56-3640-0	112997	11.6	489	7.69231	4	112995	1.6188	14	34	24	9	3	0	1	2	1	A3S3F	A1S1-M5	A2G2	A1S1-M5	A2S2Ac2F	A3G1S2F	unmod	110291	0.892308	0.0376295
56-8739-0	112997	11.6	535	7.69231	8	112993	3.8271	34	33	24	9	3	2	1	2	1	A3S3F	M6P2	A2G2	A2S2	A2S2Ac2F	A3G1S2F	unmod	110291	0.892308	0.0376295
56-8562-1	112997	11.6	549	7.69231	6	112993	3.7584	33	36	22	9	3	1	1	2	1	A3G1S2F	M6	A3S3	M8P	A2S2Ac2F	A2S2F	unmod	110291	0.892308	0.0376295
11-6239-1	112423	42.3	9	2.1087	12	112426	-2.4173	-22	32	23	9	3	0	1	1	1	A3S3F	M6	A2G2	A2S2	A2S2Ac1F	A2S2F	unmod	109760	0.891978	0.0376156
120-14801-1	110619	4.8	230	18.5185	3	110624	-4.9439	-45	29	19	7	3	1	1	1	1	A2S2F	A1S1-M4	M3	M6P	A2S2Ac1F	A2S2F	unmod	108538	0.888889	0.0374853
35-12174-2	110157	17.4	15	5.10156	4	110161	-4.0637	-37	30	19	5	3	1	1	0	1	A1S1F-M6P	M6	A2G1S1	A2S2	A2S1G1F	M2F	unmod	108701	0.887671	0.0374339
11-6239-2	112423	42.3	10	2.09783	6	112426	-2.4173	-22	32	23	9	3	0	1	1	1	A3G1S2F	M6	A2S2	A2S2Ac1	A2S1G1F	A2S2F	unmod	109760	0.88738	0.0374217
6-1299-3	112044	57	7	1.55249	2	112043	0.4754	4	33	23	7	3	1	1	0	1	A1S1F-M6PGlcNAc	A1S1-M5	A2G1S1	A2G1S1	A2S1G1F	A2S2F	unmod	110005	0.884919	0.0373179
14-7992-3	111917	37.5	11	2.35784	1	111920	-2.9015	-26	33	22	7	3	2	1	0	1	A2S2F	A2G1S1	A2G1S1	M8P2	A2S1G1F	A2S2F	unmod	109878	0.884189	0.0372871
8-9552-0	112792	45.4	171	1.9469	1	112796	-3.9637	-35	34	22	10	3	0	1	0	1	A3S3F	M6	A2S2	M6	A2S2F	A3S3F	unmod	109879	0.883894	0.0372747
31-4347-1	115800	20.9	104	4.22535	4	115805	-4.5945	-40	40	27	13	4	0	1	0	1	A3S3F	A1S1-M5	M5	A1S1-M5	A2S2F	A2S2F	A4S4F	112014	0.883099	0.0372411
19-11689-7	111099	34.1	7	2.57766	6	111103	-3.9903	-36	32	21	6	3	0	1	0	1	A2S2F	M6	A2G1S1	A1S1-M5	A2G2F	A2S2F	unmod	109352	0.878982	0.0370675
9-4612-1	111454	43.6	161	2.01511	22	111453	1.6513	15	36	22	4	3	1	1	0	1	M5P	M6	M5	A2G1S1	A2G2F	A2S2F	A2G1S1F	110289	0.878589	0.037051
9-10695-4	111454	43.6	166	2.01511	2	111451	3.791	34	38	20	4	3	2	1	0	1	M5P	M6	M5	M7P	A2S1G1F	A2S2F	A2G1S1F	110289	0.878589	0.037051
9-4612-2	111454	43.6	170	2.01511	8	111453	1.6513	15	36	22	4	3	1	1	0	1	M5P	M6	M5	A2G1S1	A2S1G1F	A2S2F	A2G2F	110289	0.878589	0.037051
9-10695-5	111454	43.6	172	2.01511	1	111451	3.791	34	38	20	4	3	2	1	0	1	M6P	M6	M5	M6P	A2S2F	A2G1S1F	A2G1S1F	110289	0.878589	0.037051
6-6987-0	112044	57	8	1.54017	2	112041	2.615	23	35	21	7	3	2	1	0	1	A3S3F	M6	A2G1S1	M8P2	A2S1G1F	A2S2F	unmod	110005	0.877896	0.0370217
27-1766-8	112918	23.7	10	3.69545	6	112919	-0.7592	-7	31	25	10	3	0	1	0	1	A3S3F	A2G1S1	A2G1S1	A2S2	A2S2F	A2G1S1F	unmod	110006	0.875822	0.0369342
130-728-0	117647	4	59	21.875	4	117649	-2.0815	-18	42	30	15	4	2	1	4	1	A3S3F	A2S2Ac2	A2S2	M8P2	A2S2Ac2F	A3G1S2F	A4S4F	113110	0.875	0.0368996
130-1473-0	117647	4	60	21.875	1	117651	-4.2071	-36	40	31	16	4	2	1	0	1	A3S3F	M6P2	A3S3	A2G0S1	A2S2F	A3S3F	A4S4F	112987	0.875	0.0368996
17-5083-9	112209	34.1	22	2.5641	1	112211	-1.9121	-17	33	22	8	3	2	1	0	1	A2S2F	A2G1S1	A2G1S1	M8P2	A2S2F	A2S2F	unmod	109879	0.874359	0.0368726
80-1930-2	117476	8.7	2	10.0372	1	117481	-4.8526	-41	42	30	15	4	2	1	0	1	A3S3F	A2S2	A2S2	M8P2	A2S1G1F	A3S3F	A4S4F	113107	0.873239	0.0368253
18-11013-2	112630	34.1	16	2.54823	4	112626	4.4464	39	33	23	9	3	1	1	0	1	A1S1F-M6PGlcNAc	A1S1-M5	A2G1S1	A2S2	A2S2F	A2S2F	unmod	110009	0.868948	0.0366444
81-12277-4	111238	8.4	30	10.3403	4	111234	4.2433	38	32	20	7	3	0	1	1	1	A2S2F	A1S1-M5	M5	A1S1-M5	A2S2Ac1F	A2G1S1F	unmod	109157	0.868586	0.0366291
88-6389-1	114690	7.7	3	11.2756	36	114695	-4.3657	-38	38	26	11	4	0	1	0	1	A3S3F	M6	M5	A2S2	A2S2F	A2S2F	A3G1S2F	111487	0.868219	0.0366136
4-11739-8	110968	61.9	45	1.40015	2	110972	-3.9894	-36	32	21	5	3	2	1	0	1	A2G2F	A1S1-M4	A2G1S1	M7P2	A2S1G1F	A2S2F	unmod	109512	0.866691	0.0365492
11-6239-3	112423	42.3	11	2.04348	6	112426	-2.4173	-22	32	23	9	3	0	1	1	1	A3S3F	M6	A2G1S1	A2S2Ac1	A2S1G1F	A2S2F	unmod	109760	0.864391	0.0364522
84-10337-0	111001	7.9	187	10.9375	4	110997	3.5209	32	37	20	3	3	2	1	0	1	M5P	M6	M5	M6P	A2S1G1F	A2S2F	A2G2F	110127	0.864062	0.0364383
84-10337-1	111001	7.9	192	10.9375	8	110997	3.5209	32	37	20	3	3	2	1	0	1	M5P	M6	M5	M6P	A2G2F	A2S2F	A2G1S1F	110127	0.864062	0.0364383
19-11689-8	111099	34.1	8	2.52258	8	111103	-3.9903	-36	32	21	6	3	0	1	0	1	A2S2F	M6	A2S2	A1S1-M5	A2G2F	A2G1S1F	unmod	109352	0.8602	0.0362755
0-9565-11	111842	100	126	0.85902	4	111846	-3.4692	-31	32	21	8	3	2	1	0	1	A3S3F	M6P2	M5	A2S2	A2S2F	A2G1S1F	unmod	109512	0.85902	0.0362257
0-9899-0	111842	100	123	0.85902	2	111839	3.6002	32	36	19	7	3	2	1	1	1	A1S1F-M6P	M6	A2S2	M8P	A2S2Ac1F	A2S2F	unmod	109762	0.85902	0.0362257
0-4024-4	111842	100	124	0.85902	4	111841	1.4605	13	34	21	7	3	1	1	1	1	A2S2F	A1S1-M5	A2G1S1	M8P	A2S2Ac1F	A2G1S1F	unmod	109762	0.85902	0.0362257
0-4024-5	111842	100	128	0.85902	2	111841	1.4605	13	34	21	7	3	1	1	1	1	A3S3F	M6	A2G1S1	M7P	A2S1G1F	A2S2Ac1F	unmod	109762	0.85902	0.0362257
14-2192-3	111917	37.5	13	2.28849	1	111918	-0.7618	-7	35	20	7	3	3	1	0	1	A1S1F-M6PGlcNAc	M6	A2S2	M7P2	A2S2F	A2S2F	unmod	109878	0.858183	0.0361904
1-10069-18	111551	92.7	103	0.925518	3	111555	-3.5502	-32	32	21	7	3	2	1	0	1	A2S2F	M6P2	A2S2	A1S1-M5	A2G2F	A2S2F	unmod	109512	0.857955	0.0361808
1-3885-2	111551	92.7	102	0.925518	4	111550	1.3795	12	34	21	6	3	1	1	1	1	A2S2F	A1S1-M5	A2G2	M8P	A2S2Ac1F	A2G1S1F	unmod	109762	0.857955	0.0361808
38-1270-0	111887	17	5	5.04587	1	111887	0.4624	4	34	20	8	3	1	1	0	1	A2S2F	M6	A2S2	M8P	A2S2F	A2S2F	unmod	109557	0.857798	0.0361742
48-613-1	112178	13.3	4	6.42824	2	112178	-0.1921	-2	31	22	9	3	2	1	0	1	A2S2F	M6P2	A2G1S1	A2S2	A2S2F	A2S2F	unmod	109557	0.854956	0.0360543
39-3169-0	112829	16	13	5.3281	3	112830	-1.2728	-11	37	24	6	4	2	1	0	1	A2S2F	M5	A2G2	M7P2	A2S1G1F	A2S2F	A2G1S1F	111081	0.852496	0.0359506
2-9062-2	111260	85.1	68	1.001	2	111263	-3.1268	-28	35	19	6	3	1	1	0	1	A1S1F-M6P	M6	M5	A1S1-M5	A2S1G1F	A3S3F	unmod	109513	0.851852	0.0359234
2-9062-3	111260	85.1	69	1.001	2	111263	-3.1268	-28	35	19	6	3	1	1	0	1	A3S3F	M6	M5	M8P	A2S2F	A2G1S1F	unmod	109513	0.851852	0.0359234
5-7695-2	112337	59.5	15	1.4299	3	112334	2.9692	26	33	23	8	3	1	1	0	1	A1S1F-M6PGlcNAc	A1S1-M5	A2G2	A2S2	A2S2F	A2S2F	unmod	110007	0.850788	0.0358785
15-4810-2	111682	36.1	8	2.35108	2	111680	1.7165	15	30	24	7	3	0	1	0	1	A2S2F	A2G1S1	A2G1S1	A2G1S1	A2S1G1F	A2G1S1F	unmod	109643	0.848739	0.0357921
38-1441-1	111887	17	6	4.99191	2	111887	0.5311	5	31	22	8	3	2	1	0	1	A2S2F	M6P2	A2S2	A2S2	A2S1G1F	A2G1S1F	unmod	109557	0.848624	0.0357873
10-10846-0	112500	42.3	62	2.00222	4	112505	-4.2798	-38	34	22	9	3	0	1	0	1	A3S3F	M6	A2S2	M6	A2S2F	A3G1S2F	unmod	109879	0.846941	0.0357163
35-12174-3	110157	17.4	16	4.86538	2	110161	-4.0637	-37	30	19	5	3	1	1	0	1	A2S2F	A1S1-M5	M3	M6P	A2S1G1F	A2G1S1F	unmod	108701	0.846575	0.0357009
31-2308-3	115800	20.9	108	4.0493	4	115802	-2.3862	-21	39	27	13	4	2	1	0	1	A3S3F	M6P2	M5	A2S2	A2S2F	A2S2F	A4S4F	112014	0.846303	0.0356894
32-5793-1	112970	19.5	17	4.33962	3	112967	2.4867	22	36	23	8	4	1	1	0	1	A2S2F	A1S1-M4	M5	M6P	A2S2F	A2S2F	A2G1S1F	110639	0.846226	0.0356862
114-3728-0	115560	5.6	5	15.0759	28	115563	-3.5722	-31	37	28	13	4	0	1	1	1	A2S2F	A1S1-M5	A2G1S1	A2S2	A2S2Ac1F	A2S2F	A3S3F	111732	0.84425	0.0356028
33-11735-4	110675	19.4	27	4.35127	1	110679	-3.9438	-36	34	19	4	3	3	1	0	1	A1G1F-M5P	M6	A2S2	M7P2	A2S1G1F	A2G1S1F	unmod	109510	0.844146	0.0355984
4-5480-6	110968	61.9	47	1.3633	1	110970	-1.8498	-17	34	19	5	3	3	1	0	1	A1G1F-M5P	M6	A2S2	M7P2	A2S2F	A2G1S1F	unmod	109512	0.843884	0.0355874
47-2124-3	116821	13.4	4	6.29252	3	116824	-3.623	-31	41	29	14	4	2	1	0	1	A3G1S2F	A2S2	A2S2	M8P2	A2S2F	A2S2F	A4S4F	112743	0.843197	0.0355584
137-9918-0	110540	3.5	50	24.0741	2	110537	3.3521	30	34	19	4	2	2	1	2	1	M7P2	M6	A2G2	A1S1-M5	A2S1G1F	A2S2Ac2F	unmod	109291	0.842593	0.0355329
16-6997-2	111624	35.4	7	2.37702	1	111627	-2.4878	-22	35	20	6	3	3	1	0	1	A1S1F-M6P	A1S1-M5	A2S2	M7P2	A2S1G1F	A2G1S1F	unmod	109877	0.841464	0.0354854
43-2880-0	111306	13.9	0	6.03163	2	111305	0.9991	9	34	20	6	3	1	1	0	1	A2S2F	M6	A2S2	M8P	A2S1G1F	A2G1S1F	unmod	109558	0.838397	0.035356
18-5750-10	112630	34.1	17	2.45723	8	112628	2.3067	20	31	25	9	3	0	1	0	1	A3S3F	A2G1S1	A2G2	A2S2	A2S2F	A2G1S1F	unmod	110009	0.837914	0.0353356
41-8828-1	113283	15.8	51	5.30303	4	113287	-4.0716	-36	38	24	7	4	1	1	2	1	A2S2F	M6	A2G1S1	M7P	A2S1G1F	A2S2Ac2F	A2G1S1F	111160	0.837879	0.0353342
41-8828-2	113283	15.8	53	5.30303	2	113287	-4.0716	-36	38	24	7	4	1	1	2	1	A2S2F	M6	A2G2	M7P	A2S1G1F	A2S2Ac2F	A2S2F	111160	0.837879	0.0353342
6-4411-4	112044	57	9	1.45392	8	112045	-1.6643	-15	31	25	7	3	0	1	0	1	A3G1S2F	A2G1S1	A2G2	A2G1S1	A2S2F	A2G1S1F	unmod	110005	0.828733	0.0349485
11-1617-6	112423	42.3	12	1.95652	1	112423	0.68	6	33	22	9	3	1	1	0	1	A2S2F	A1S1-M5	A2S2	A1S1-M6P	A2S1G1F	A2S2F	unmod	109802	0.827609	0.0349011
20-5767-2	110562	31.4	7	2.63296	4	110560	1.9246	17	33	20	4	3	1	1	0	1	A2S2F	M6	A2G1S1	M7P	A2G2F	A2G1S1F	unmod	109397	0.826751	0.0348649
7-8770-10	110809	45.5	12	1.81607	12	110812	-2.9406	-27	32	21	5	3	0	1	0	1	A3G1S2F	M6	A2G2	M5	A2S2F	A2G1S1F	unmod	109353	0.826312	0.0348464
10-5243-11	112500	42.3	64	1.94661	2	112502	-2.0715	-18	33	22	9	3	2	1	0	1	A3S3F	M6P2	A2G1S1	A1S1-M5	A2S2F	A2S2F	unmod	109879	0.823415	0.0347242
6-6987-1	112044	57	10	1.4416	2	112041	2.615	23	35	21	7	3	2	1	0	1	A3G1S2F	M6	A2S2	M8P2	A2S1G1F	A2S2F	unmod	110005	0.82171	0.0346523
4-5480-7	110968	61.9	48	1.32646	4	110970	-1.8498	-17	34	19	5	3	3	1	0	1	A1S1F-M6P	M5	A2S2	M7P2	A2G2F	A2S2F	unmod	109512	0.821076	0.0346256
21-3145-5	112676	28.5	5	2.87727	4	112675	1.2784	11	32	23	10	3	0	1	0	1	A2S2F	M6	A3S3	A2S2	A2S2F	A2G1S1F	unmod	109764	0.820021	0.0345811
1-3885-3	111551	92.7	105	0.881446	2	111550	1.3795	12	34	21	6	3	1	1	1	1	A3S3F	M6	A2G2	M7P	A2S1G1F	A2S2Ac1F	unmod	109762	0.8171	0.0344579
1-2178-4	111551	92.7	109	0.881446	18	111552	-0.7602	-7	32	23	6	3	0	1	1	1	A3G1S2F	M6	A2G2	A2S2	A2G2F	A2S2Ac1F	unmod	109762	0.8171	0.0344579
31-2308-4	115800	20.9	111	3.87324	1	115802	-2.3862	-21	39	27	13	4	2	1	0	1	A2S2F	M6P2	A2S2	A1S1-M5	A2S2F	A2S2F	A4S4F	112014	0.809507	0.0341377
31-2308-5	115800	20.9	113	3.87324	3	115802	-2.3862	-21	39	27	13	4	2	1	0	1	A3S3F	M6P2	A2S2	A1S1-M5	A2S2F	A2S2F	A3S3F	112014	0.809507	0.0341377
0-4024-6	111842	100	132	0.808489	2	111841	1.4605	13	34	21	7	3	1	1	1	1	A3G1S2F	M6	A2S2	M7P	A2S1G1F	A2S2Ac1F	unmod	109762	0.808489	0.0340948
8-4345-4	112792	45.4	194	1.76991	2	112794	-1.7554	-16	33	22	10	3	2	1	0	1	A3S3F	M6P2	M5	A2S2	A2S2F	A3S3F	unmod	109879	0.80354	0.033886
6-8906-0	112044	57	11	1.40463	1	112047	-3.2723	-29	34	20	8	3	3	1	0	1	A1S1F-M6P	A1S1-M4	A2S2	M7P2	A2S2F	A2S2F	unmod	109714	0.800641	0.0337638
24-11576-2	110513	27.7	41	2.88915	1	110517	-3.8387	-35	36	17	4	3	2	1	0	1	A1G1F-M6P	M6	M5	M8P	A2S2F	A2S2F	unmod	109348	0.800295	0.0337492
76-11794-1	112030	8.9	150	8.98876	9	112025	4.37	39	31	21	9	3	0	1	5	1	A2S2F	A1S1-M5	M5	A2S2Ac1	A2S2Ac2F	A2S2Ac2F	unmod	109198	0.8	0.0337368
76-11794-2	112030	8.9	164	8.98876	12	112025	4.37	39	31	21	9	3	0	1	5	1	A2S2Ac1F	A1S1-M5	M5	A2S2	A2S2Ac2F	A2S2Ac2F	unmod	109198	0.8	0.0337368
13-14297-3	111147	40.4	12	1.97446	2	111142	4.8961	44	33	20	6	3	1	1	0	1	A2S2F	M6	A2G1S1	M7P	A2S2F	A2G1S1F	unmod	109400	0.797682	0.033639
15-4810-3	111682	36.1	9	2.20579	12	111680	1.7165	15	30	24	7	3	0	1	0	1	A2S2F	A2G1S1	A2G2	A2S2	A2G2F	A2S2F	unmod	109643	0.796288	0.0335803
2-8859-15	111260	85.1	73	0.934268	1	111263	-3.0581	-27	32	21	6	3	2	1	0	1	A1S1F-M6P	A2S2	A2G2	M5P	A2S1G1F	A2S2F	unmod	109513	0.795062	0.0335285
2-8859-16	111260	85.1	78	0.934268	1	111263	-3.0581	-27	32	21	6	3	2	1	0	1	A2G1S1F	A1S1-M4	A2G1S1	M7P2	A2S2F	A2G1S1F	unmod	109513	0.795062	0.0335285
2-5876-0	111260	85.1	75	0.934268	6	111262	-2.0301	-18	32	21	7	1	2	1	0	1	M7P2	A1S1-M4	A2G1S1	A2S2	A2G1S1	A2S2F	unmod	109222	0.795062	0.0335285
3-937-18	112134	81	95	0.978109	12	112134	-0.3258	-3	32	23	8	3	0	1	1	1	A3G1S2F	M6	A2S2	A2S2	A2G2F	A2S2Ac1F	unmod	109762	0.792268	0.0334107
15-4810-4	111682	36.1	10	2.19258	12	111680	1.7165	15	30	24	7	3	0	1	0	1	A2S2F	A2G1S1	A2G1S1	A2S2	A2G2F	A2G1S1F	unmod	109643	0.79152	0.0333792
15-10801-0	111682	36.1	11	2.19258	4	111678	3.8562	35	32	22	7	3	1	1	0	1	A2S2F	A2G1S1	A2S2	M7P	A2S1G1F	A2G1S1F	unmod	109643	0.79152	0.0333792
37-1788-4	116089	17	21	4.64801	8	116091	-2.1574	-19	39	29	13	4	0	1	1	1	A3S3F	M6	A2G1S1	A2S2	A2S1G1F	A2S2Ac1F	A4S4F	112260	0.790162	0.0333219
5-7695-3	112337	59.5	16	1.32398	2	112334	2.9692	26	33	23	8	3	1	1	0	1	A3S3F	A2G1S1	A2G1S1	M7P	A2S1G1F	A2S2F	unmod	110007	0.787766	0.0332209
62-4981-1	114277	9.8	1	7.96523	2	114280	-2.9845	-26	38	25	10	4	1	1	0	1	A1S1F-M6P	M6	A2S2	A2S2	A2S1G1F	A2S2F	A2S2F	111365	0.780592	0.0329183
13-8059-9	111147	40.4	13	1.93154	3	111145	2.7564	25	31	22	6	3	0	1	0	1	A2G1S1F	M6	A2G2	A2S2	A2S2F	A2G1S1F	unmod	109400	0.780341	0.0329077
6-6987-2	112044	57	12	1.36767	2	112041	2.615	23	35	21	7	3	2	1	0	1	A1S1F-M6P	A2G1S1	A2S2	M8P	A2S1G1F	A2S2F	unmod	110005	0.779571	0.0328753
74-13622-1	111042	9	1	8.63628	4	111037	4.6889	42	32	21	6	2	1	1	0	1	M6P	A1S1-M5	A2G1S1	A2S2	A2S1G1F	A2G1S1F	unmod	109294	0.777265	0.032778
15-11876-6	111682	36.1	12	2.15295	8	111686	-4.2395	-38	32	21	8	3	0	1	0	1	A3S3F	M6	M5	A2S2	A2S2F	A2G1S1F	unmod	109352	0.777216	0.0327759
1-10069-19	111551	92.7	115	0.837373	1	111555	-3.5502	-32	32	21	7	3	2	1	0	1	A1S1F-M6P	A2G1S1	A2G1S1	M5P	A2S2F	A2S2F	unmod	109512	0.776245	0.032735
18-5750-11	112630	34.1	18	2.27521	4	112628	2.3067	20	31	25	9	3	0	1	0	1	A3S3F	A2G1S1	A2G2	A2G1S1	A2S2F	A2S2F	unmod	110009	0.775846	0.0327182
19-11689-9	111099	34.1	9	2.26922	2	111103	-3.9903	-36	32	21	6	3	0	1	0	1	A2G1S1F	M6	A2S2	A1S1-M5	A2S1G1F	A2G1S1F	unmod	109352	0.773805	0.0326321
7-2505-2	110809	45.5	13	1.69993	2	110810	-0.8009	-7	34	19	5	3	1	1	0	1	A3S3F	M6	M5	M7P	A2S1G1F	A2G1S1F	unmod	109353	0.773466	0.0326178
26-11339-0	111756	26.2	24	2.93604	3	111752	4.1161	37	33	23	6	3	1	1	0	1	A1S1F-M6PGlcNAc	A1S1-M5	A2G2	A2G1S1	A2S1G1F	A2S2F	unmod	110009	0.769242	0.0324397
9-856-1	111454	43.6	177	1.76322	4	111455	-0.2485	-2	32	21	7	2	1	1	3	1	M6P	A1S1-M5	A2G2	A2S2Ac1	A2S2Ac2F	A2S2F	unmod	109289	0.768766	0.0324196
9-856-2	111454	43.6	178	1.76322	3	111455	-0.2485	-2	32	21	7	2	1	1	3	1	M6P	A1S1-M5	A2G1S1	A2S2Ac1	A2S1G1F	A2S2Ac2F	unmod	109289	0.768766	0.0324196
9-4612-3	111454	43.6	186	1.76322	4	111453	1.6513	15	36	22	4	3	1	1	0	1	M5P	M6	M5	A2G1S1	A2S1G1F	A2G1S1F	A2G1S1F	110289	0.768766	0.0324196
24-11387-3	110513	27.7	45	2.77123	4	110517	-3.77	-34	33	19	4	3	3	1	0	1	A1S1F-M6P	M6P2	M5	A2G1S1	A2G2F	A2S2F	unmod	109348	0.76763	0.0323717
28-13771-0	111389	22.9	1	3.34865	1	111384	4.8324	43	34	20	6	3	2	1	0	1	A1S1F-M6P	A1S1-M5	A2G1S1	M6P	A2S1G1F	A2S2F	unmod	109642	0.766842	0.0323385
2-8859-17	111260	85.1	83	0.900901	1	111263	-3.0581	-27	32	21	6	3	2	1	0	1	A1S1F-M6P	A2G1S1	A2G2	M5P	A2S2F	A2S2F	unmod	109513	0.766667	0.0323311
135-8385-0	111512	3.6	104	21.2121	2	111515	-2.9529	-26	32	20	7	3	3	1	2	1	A2S2F	M6P2	A2S2	M6P	A2S1G1F	A2S2Ac2F	unmod	109390	0.763636	0.0322033
39-3169-1	112829	16	16	4.76725	6	112830	-1.2728	-11	37	24	6	4	2	1	0	1	A2S2F	M5	A2G1S1	M7P2	A2S1G1F	A2G1S1F	A2G1S1F	111081	0.762759	0.0321663
19-11689-10	111099	34.1	10	2.23618	16	111103	-3.9903	-36	32	21	6	3	0	1	0	1	A3G1S2F	M6	M5	A2G1S1	A2S2F	A2G1S1F	unmod	109352	0.762536	0.0321569
12-4598-8	110855	41.7	11	1.82629	1	110853	1.5698	14	31	22	5	3	0	1	0	1	A2S2F	M6	A2G2	A2G2	A2S1G1F	A2S2F	unmod	109399	0.761563	0.0321158
11-6239-4	112423	42.3	13	1.79348	8	112426	-2.4173	-22	32	23	9	3	0	1	1	1	A3S3F	M6	A2G1S1	A2S2	A2S1G1F	A2S2Ac1F	unmod	109760	0.758641	0.0319926
25-3922-0	113082	26.5	63	2.85955	4	113080	1.776	16	35	22	10	3	1	1	1	1	A3S3F	A1S1-M5	A2S2	M8P	A2S2Ac1F	A2S2F	unmod	110127	0.75778	0.0319563
12-4598-9	110855	41.7	12	1.81567	4	110853	1.5698	14	31	22	5	3	0	1	0	1	A2G2F	M6	A2G1S1	A2G1S1	A2S1G1F	A2S2F	unmod	109399	0.757135	0.0319291
3-937-19	112134	81	101	0.931532	4	112134	-0.3258	-3	32	23	8	3	0	1	1	1	A3S3F	M6	A2G1S1	A2G1S1	A2S2Ac1F	A2G1S1F	unmod	109762	0.754541	0.0318197
4-11739-9	110968	61.9	50	1.21592	1	110972	-3.9894	-36	32	21	5	3	2	1	0	1	A2G1S1F	A1S1-M4	A2G2	M7P2	A2S2F	A2G1S1F	unmod	109512	0.752653	0.0317401
4-5480-8	110968	61.9	51	1.21592	2	110970	-1.8498	-17	34	19	5	3	3	1	0	1	A1G1F-M6P	M5	A2S2	M7P2	A2S1G1F	A2S2F	unmod	109512	0.752653	0.0317401
73-747-1	116143	9	20	8.33333	42	116142	0.9081	8	37	29	14	4	0	1	3	1	A3S3F	A1S1-M4	A2S2	A2S2Ac1	A2S2Ac2F	A2S2F	A3G1S2F	111939	0.75	0.0316282
49-1020-0	115992	13.3	80	5.63798	2	115990	1.2075	10	43	27	11	4	3	1	1	1	A1S1F-M6P	A1S1-M5	A2G1S1	M7P2	A2S2Ac1F	A3G1S2F	A4S4F	112746	0.749852	0.031622
20-5767-3	110562	31.4	8	2.36967	1	110560	1.9246	17	33	20	4	3	1	1	0	1	A2G1S1F	M6	A2G1S1	M7P	A2S1G1F	A2G1S1F	unmod	109397	0.744076	0.0313784
12-4598-10	110855	41.7	13	1.78382	3	110853	1.5698	14	31	22	5	3	0	1	0	1	A2G1S1F	M6	A2G2	A2G1S1	A2S2F	A2G1S1F	unmod	109399	0.743852	0.031369
84-10337-2	111001	7.9	212	9.375	2	110997	3.5209	32	37	20	3	3	2	1	0	1	M5P	M6	M5	M6P	A2S1G1F	A2G1S1F	A2G1S1F	110127	0.740625	0.0312329
36-2894-5	116621	17.4	62	4.24403	3	116625	-4.3851	-38	41	28	14	4	1	1	2	1	A2S2F	A1S1-M5	A3S3	M7P	A2S2Ac2F	A2S2F	A4S4F	112459	0.738462	0.0311416
2-8859-18	111260	85.1	85	0.867534	4	111263	-3.0581	-27	32	21	6	3	2	1	0	1	A3S3F	M6P2	M5	A2G1S1	A2S1G1F	A2G1S1F	unmod	109513	0.738272	0.0311336
48-6425-3	112178	13.3	5	5.53415	2	112180	-2.4004	-21	32	22	9	3	0	1	0	1	A2S2F	A1S1-M5	A2S2	A1S1-M5	A2S2F	A2G1S1F	unmod	109557	0.736041	0.0310396
1-10069-20	111551	92.7	124	0.793301	8	111555	-3.5502	-32	32	21	7	3	2	1	0	1	A3S3F	M6P2	M5	A2S2	A2G2F	A2S2F	unmod	109512	0.73539	0.0310121
88-6389-2	114690	7.7	5	9.53418	4	114695	-4.3657	-38	38	26	11	4	0	1	0	1	A2S2F	M6	M5	A2S2	A2S1G1F	A2S2F	A4S4F	111487	0.734131	0.030959
88-6389-3	114690	7.7	6	9.53418	12	114695	-4.3657	-38	38	26	11	4	0	1	0	1	A3S3F	M6	M5	A2S2	A2S1G1F	A2S2F	A3S3F	111487	0.734131	0.030959
5-7695-4	112337	59.5	17	1.2313	2	112334	2.9692	26	33	23	8	3	1	1	0	1	A1S1F-M6PGlcNAc	A1S1-M5	A2S2	A2S2	A2S1G1F	A2G1S1F	unmod	110007	0.732623	0.0308954
5-2209-9	112337	59.5	18	1.2313	2	112337	0.8295	7	31	25	8	3	0	1	0	1	A3S3F	A2G1S1	A2G1S1	A2G1S1	A2S1G1F	A2G1S1F	unmod	110007	0.732623	0.0308954
17-5083-10	112209	34.1	25	2.14145	4	112211	-1.9121	-17	33	22	8	3	2	1	0	1	A3G1S2F	A1S1-M4	A2S2	M7P2	A2S2F	A2G1S1F	unmod	109879	0.730234	0.0307947
4-11739-10	110968	61.9	54	1.17907	1	110972	-3.9894	-36	32	21	5	3	2	1	0	1	A1G1F-M5P	A2S2	A2G2	M6P	A2S1G1F	A2S2F	unmod	109512	0.729845	0.0307783
50-4464-0	111395	12.5	17	5.83255	6	111393	1.5568	14	32	20	7	3	2	1	1	1	A2S2F	M5	A2G1S1	M7P2	A2S2Ac1F	A2S2F	unmod	109314	0.729069	0.0307455
19-11689-11	111099	34.1	11	2.13703	24	111103	-3.9903	-36	32	21	6	3	0	1	0	1	A3G1S2F	M6	M5	A2S2	A2G2F	A2S2F	unmod	109352	0.728729	0.0307312
43-2880-1	111306	13.9	1	5.24079	1	111305	0.9991	9	34	20	6	3	1	1	0	1	A2S2F	M6	A2G1S1	M8P	A2S1G1F	A2S2F	unmod	109558	0.72847	0.0307203
30-2564-5	115509	21.8	34	3.32889	2	115511	-2.3244	-20	39	27	12	4	2	1	0	1	A2S2F	A1S1-M4	A2S2	M7P2	A2S2F	A2G1S1F	A4S4F	112014	0.725699	0.0306034
32-5793-2	112970	19.5	19	3.71069	1	112967	2.4867	22	36	23	8	4	1	1	0	1	A2S2F	M6	A1S1	M6P	A2S1G1F	A2S2F	A2S2F	110639	0.723585	0.0305143
26-7728-3	111756	26.2	25	2.76127	2	111759	-2.7288	-24	33	21	7	3	2	1	1	1	A2G1S1F	A1S1-M5	A2S2	M7P2	A2S1G1F	A2S2Ac1F	unmod	109675	0.723453	0.0305087
8-9552-1	112792	45.4	199	1.59292	2	112796	-3.9637	-35	34	22	10	3	0	1	0	1	A3S3F	M6	A3S3	M6	A2S2F	A2S2F	unmod	109879	0.723186	0.0304974
8-9552-2	112792	45.4	200	1.59292	1	112796	-3.9637	-35	34	22	10	3	0	1	0	1	A3S3F	A1S1-M5	M5	A1S1-M5	A2S2F	A3S3F	unmod	109879	0.723186	0.0304974
8-2120-0	112792	45.4	201	1.59292	4	112793	-0.8273	-7	38	23	6	4	1	1	2	1	A2G1S1F	M6	M5	M6P	A2S1G1F	A2S2Ac2F	A3G1S2F	110960	0.723186	0.0304974
12-10872-3	110855	41.7	14	1.73073	3	110851	3.7095	33	33	20	5	3	1	1	0	1	A2S2F	M6	A2G1S1	M7P	A2G2F	A2S2F	unmod	109399	0.721714	0.0304354
83-4753-2	110713	8.1	51	8.90411	2	110715	-1.5898	-14	32	19	6	2	1	1	2	1	M6P	A1S1-M5	M5	A2S2Ac2	A2S1G1F	A2S2F	unmod	108882	0.721233	0.0304151
23-6676-0	111743	28.1	59	2.5641	12	111746	-2.3575	-21	32	21	8	2	1	1	3	1	M6P	A1S1-M5	A2G1S1	A2S2	A2S2Ac1F	A2S2Ac2F	unmod	109287	0.720513	0.0303847
24-11387-4	110513	27.7	48	2.59434	2	110517	-3.77	-34	33	19	4	3	3	1	0	1	A3G1S2F	M6P2	M5	M6P	A2S1G1F	A2G1S1F	unmod	109348	0.718632	0.0303054
55-5315-1	110650	11.6	1	6.19161	4	110648	1.8011	16	33	19	5	3	1	1	0	1	A1S1F-M6P	M6	M5	A2S2	A2S1G1F	A2G1S1F	unmod	109193	0.718227	0.0302883
105-2757-2	116311	6.1	2	11.7688	6	116307	3.6834	32	37	29	15	4	0	1	0	1	A2S2F	A1S1-M4	A3S3	A2S2	A2S2F	A2S2F	A3S3F	111942	0.717899	0.0302745
5-2209-10	112337	59.5	19	1.20482	4	112337	0.8295	7	31	25	8	3	0	1	0	1	A3G1S2F	A2S2	A2G2	A2S2	A2S1G1F	A2G1S1F	unmod	110007	0.716867	0.030231
64-8687-1	110944	9.5	1	7.53355	3	110941	2.9264	26	31	21	6	3	0	1	0	1	A2S2F	A1S1-M5	A2G2	M5	A2S1G1F	A2S2F	unmod	109197	0.715688	0.0301812
36-2894-6	116621	17.4	63	4.11141	4	116625	-4.3851	-38	41	28	14	4	1	1	2	1	A3S3F	M6	A3S3	M6P	A2S2Ac2F	A2S2F	A4S4F	112459	0.715385	0.0301685
15-4810-5	111682	36.1	13	1.98124	3	111680	1.7165	15	30	24	7	3	0	1	0	1	A2G1S1F	A2G1S1	A2G1S1	A2S2	A2S1G1F	A2G1S1F	unmod	109643	0.715229	0.0301619
11-1617-7	112423	42.3	14	1.68478	2	112423	0.68	6	33	22	9	3	1	1	0	1	A1S1F-M6PGlcNAc	M6	A2S2	A2S2	A2S2F	A2S2F	unmod	109802	0.712663	0.0300537
2-9062-4	111260	85.1	89	0.834168	4	111263	-3.1268	-28	35	19	6	3	1	1	0	1	A1S1F-M6P	M6	M5	A1S1-M5	A2S2F	A3G1S2F	unmod	109513	0.709877	0.0299362
2-8859-19	111260	85.1	90	0.834168	4	111263	-3.0581	-27	32	21	6	3	2	1	0	1	A3S3F	M6P2	A2G2	M5	A2S1G1F	A2S2F	unmod	109513	0.709877	0.0299362
2-8859-20	111260	85.1	91	0.834168	1	111263	-3.0581	-27	32	21	6	3	2	1	0	1	A1G1F-M5P	A2G1S1	A2G1S1	M6P	A2S2F	A2S2F	unmod	109513	0.709877	0.0299362
14-7992-4	111917	37.5	15	1.88974	2	111920	-2.9015	-26	33	22	7	3	2	1	0	1	A3G1S2F	A1S1-M4	A2G1S1	M7P2	A2S1G1F	A2S2F	unmod	109878	0.708651	0.0298845
27-1766-9	112918	23.7	12	2.98979	6	112919	-0.7592	-7	31	25	10	3	0	1	0	1	A3G1S2F	A2S2	A2G2	A2S2	A2S2F	A2S2F	unmod	110006	0.708579	0.0298815
0-1825-15	111842	100	140	0.707428	12	111843	-0.6792	-6	32	23	7	3	0	1	1	1	A3G1S2F	M6	A2S2	A2S2Ac1	A2G2F	A2G1S1F	unmod	109762	0.707428	0.0298329
80-1930-3	117476	8.7	4	8.12907	2	117481	-4.8526	-41	42	30	15	4	2	1	0	1	A3S3F	A2S2	A3S3	M8P2	A2S1G1F	A2S2F	A4S4F	113107	0.707229	0.0298245
4-11920-3	110968	61.9	55	1.14223	4	110972	-4.0581	-37	35	19	5	3	1	1	0	1	A3S3F	M6	M5	M8P	A2G2F	A2S2F	unmod	109512	0.707038	0.0298165
10-5243-12	112500	42.3	75	1.66852	8	112502	-2.0715	-18	33	22	9	3	2	1	0	1	A3S3F	M6P2	M5	A2S2	A2S2F	A3G1S2F	unmod	109879	0.705784	0.0297636
123-2323-0	111328	4.4	0	16.0102	4	111329	-0.7639	-7	32	21	7	2	1	1	0	1	M6P	A1S1-M5	A2G1S1	A2S2	A2S1G1F	A2S2F	unmod	109289	0.70445	0.0297073
12-10872-4	110855	41.7	15	1.68826	4	110851	3.7095	33	33	20	5	3	1	1	0	1	A2S2F	M6	A2S2	M7P	A2G2F	A2G1S1F	unmod	109399	0.704003	0.0296885
70-5234-0	115017	9.1	12	7.73121	12	115021	-4.0381	-35	39	26	11	4	1	1	2	1	A1S1F-M6P	M6	A2G1S1	A2S2	A2S2Ac2F	A2S2F	A3S3F	111729	0.70354	0.029669
24-11387-5	110513	27.7	50	2.53538	2	110517	-3.77	-34	33	19	4	3	3	1	0	1	A1G1F-M6P	M6P2	M5	A2G1S1	A2S1G1F	A2S2F	unmod	109348	0.7023	0.0296166
76-11938-0	112030	8.9	175	7.86517	2	112034	-4.4236	-39	36	21	6	3	3	1	1	1	A1S1F-M6P	A1S1-M5	A2G2	M7P2	A2S2Ac1F	A3G1S2F	unmod	110240	0.7	0.0295197
31-2308-6	115800	20.9	133	3.34507	3	115802	-2.3862	-21	39	27	13	4	2	1	0	1	A2S2F	A1S1-M4	A3S3	M7P2	A2S2F	A2S2F	A3S3F	112014	0.69912	0.0294826
55-1071-0	110650	11.6	2	5.99609	6	110650	-0.3386	-3	31	21	5	3	0	1	0	1	A2S2F	A1S1-M5	A2G2	M5	A2S1G1F	A2G1S1F	unmod	109193	0.695546	0.0293319
6-6987-3	112044	57	13	1.21981	1	112041	2.615	23	35	21	7	3	2	1	0	1	A1S1F-M6P	A1S1-M5	A2G1S1	M6P	A2S1G1F	A3S3F	unmod	110005	0.695293	0.0293212
6-1299-4	112044	57	14	1.21981	2	112043	0.4754	4	33	23	7	3	1	1	0	1	A3G1S2F	A2G1S1	A2G1S1	M7P	A2S1G1F	A2S2F	unmod	110005	0.695293	0.0293212
1-10069-21	111551	92.7	133	0.749229	2	111555	-3.5502	-32	32	21	7	3	2	1	0	1	A1S1F-M6P	A2G1S1	A2S2	M5P	A2S2F	A2G1S1F	unmod	109512	0.694535	0.0292892
62-4981-2	114277	9.8	2	7.08412	6	114280	-2.9845	-26	38	25	10	4	1	1	0	1	A2S2F	M6	A2S2	M6P	A2S2F	A2G1S1F	A3S3F	111365	0.694243	0.0292769
41-10844-1	113283	15.8	65	4.39394	1	113288	-4.9997	-44	33	23	11	3	2	1	0	1	A2S2F	A2S2	A3S3	M7P2	A2S2F	A2S2F	unmod	110079	0.694242	0.0292769
17-5083-11	112209	34.1	30	2.02874	1	112211	-1.9121	-17	33	22	8	3	2	1	0	1	A1S1F-M6PGlcNAc	A2S2	A2S2	M6P	A2S1G1F	A2S2F	unmod	109879	0.691801	0.0291739
7-8770-11	110809	45.5	14	1.52043	16	110812	-2.9406	-27	32	21	5	3	0	1	0	1	A3G1S2F	M6	M5	A2S2	A2G2F	A2G1S1F	unmod	109353	0.691796	0.0291737
19-5536-0	111099	34.1	12	2.02688	2	111101	-1.8506	-17	34	19	6	3	1	1	0	1	A3S3F	M6	M5	M7P	A2S1G1F	A2S2F	unmod	109352	0.691165	0.0291471
25-898-5	113082	26.5	66	2.60723	6	113082	-0.3637	-3	33	24	10	3	0	1	1	1	A3G1S2F	M6	A2S2	A2S2	A2S2Ac1F	A3G1S2F	unmod	110127	0.690917	0.0291366
35-12174-4	110157	17.4	17	3.96788	2	110161	-4.0637	-37	30	19	5	3	1	1	0	1	A2S2F	A1S1-M4	M5	M5P	A2S1G1F	A2G1S1F	unmod	108701	0.690411	0.0291153
4-11739-11	110968	61.9	56	1.10538	1	110972	-3.9894	-36	32	21	5	3	2	1	0	1	A1G1F-M5P	A2G1S1	A2G2	M6P	A2S2F	A2S2F	unmod	109512	0.68423	0.0288546
10-10846-1	112500	42.3	78	1.6129	4	112505	-4.2798	-38	34	22	9	3	0	1	0	1	A3S3F	A1S1-M5	M5	A1S1-M5	A2S2F	A3G1S2F	unmod	109879	0.682258	0.0287715
16-6029-0	111624	35.4	9	1.91941	12	111622	2.1642	19	30	23	8	2	0	1	0	1	A2S2F	A1S1-M4	A2G1S1	A2S2	A2G1S1	A2G1S1F	unmod	109294	0.679471	0.028654
3-937-20	112134	81	106	0.838379	6	112134	-0.3258	-3	32	23	8	3	0	1	1	1	A3S3F	M6	A2S2	A2S2Ac1	A2G2F	A2G1S1F	unmod	109762	0.679087	0.0286378
5-7695-5	112337	59.5	21	1.13862	4	112334	2.9692	26	33	23	8	3	1	1	0	1	A3S3F	A2G1S1	A2S2	M7P	A2S1G1F	A2G1S1F	unmod	110007	0.677479	0.0285699
11-3766-2	112423	42.3	15	1.59783	8	112425	-1.4597	-13	31	24	9	3	0	1	0	1	A3S3F	A1S1-M4	A2G1S1	A2S2	A2S1G1F	A2G1S1F	unmod	109802	0.67588	0.0285025
38-1441-2	111887	17	7	3.96654	4	111887	0.5311	5	31	22	8	3	2	1	0	1	A2S2F	M6P2	A2G1S1	A2S2	A2S2F	A2G1S1F	unmod	109557	0.674312	0.0284364
23-1304-1	111743	28.1	62	2.39316	22	111744	-0.4577	-4	36	22	5	3	1	1	0	1	M5P	M6	M5	A2S2	A2G2F	A2S2F	A2G1S1F	110287	0.672479	0.0283591
49-1020-1	115992	13.3	88	5.04451	1	115990	1.2075	10	43	27	11	4	3	1	1	1	A1S1F-M6P	A1S1-M5	A2G2	M7P2	A2S2Ac1F	A3S3F	A4S4F	112746	0.67092	0.0282933
80-1930-4	117476	8.7	6	7.69469	2	117481	-4.8526	-41	42	30	15	4	2	1	0	1	A3S3F	A2G1S1	A3S3	M8P2	A2S2F	A2S2F	A4S4F	113107	0.669438	0.0282309
20-597-5	110562	31.4	9	2.12744	3	110562	-0.2151	-2	31	22	4	3	0	1	0	1	A2G1S1F	M6	A2G2	A2S2	A2G2F	A2G1S1F	unmod	109397	0.668015	0.0281708
62-4981-3	114277	9.8	3	6.76692	4	114280	-2.9845	-26	38	25	10	4	1	1	0	1	A2S2F	M6	A2S2	M6P	A2S2F	A2S2F	A3G1S2F	111365	0.663158	0.027966
32-5793-3	112970	19.5	21	3.39623	3	112967	2.4867	22	36	23	8	4	1	1	0	1	A2S2F	M6	A1S1	M6P	A2S2F	A2S2F	A2G1S1F	110639	0.662264	0.0279283
6-6987-4	112044	57	15	1.15821	1	112041	2.615	23	35	21	7	3	2	1	0	1	A1S1F-M6P	A1S1-M5	A2S2	M6P	A2S1G1F	A3G1S2F	unmod	110005	0.660177	0.0278403
12-4598-11	110855	41.7	16	1.58208	4	110853	1.5698	14	31	22	5	3	0	1	0	1	A2G1S1F	M6	A2G1S1	A2S2	A2G2F	A2G1S1F	unmod	109399	0.659726	0.0278213
9-4348-0	111454	43.6	190	1.51134	6	111453	1.5276	14	32	22	6	4	0	1	0	1	A2S2F	M5	M5	A2S2	A2S1G1F	M2F	A2G1S1F	109707	0.658942	0.0277882
9-856-3	111454	43.6	188	1.51134	4	111455	-0.2485	-2	32	21	7	2	1	1	3	1	M6P	A1S1-M5	A2G2	A2S2Ac2	A2S2Ac1F	A2S2F	unmod	109289	0.658942	0.0277882
9-4612-4	111454	43.6	192	1.51134	8	111453	1.6513	15	36	22	4	3	1	1	0	1	M5P	M6	M5	A2S2	A2S1G1F	A2G1S1F	A2G2F	110289	0.658942	0.0277882
9-10695-6	111454	43.6	202	1.51134	2	111451	3.791	34	38	20	4	3	2	1	0	1	M7P2	M6	M5	M5	A2S2F	A2G1S1F	A2G1S1F	110289	0.658942	0.0277882
50-7176-0	111395	12.5	19	5.26811	6	111398	-2.4981	-22	32	20	7	3	1	1	3	1	A2S2F	M6	A2G1S1	M6P	A2S2Ac1F	A2S2Ac2F	unmod	109230	0.658514	0.0277702
18-5750-12	112630	34.1	20	1.92938	3	112628	2.3067	20	31	25	9	3	0	1	0	1	A3G1S2F	A2G1S1	A2G1S1	A2G1S1	A2S2F	A2S2F	unmod	110009	0.657918	0.027745
0-9565-12	111842	100	146	0.656897	1	111846	-3.4692	-31	32	21	8	3	2	1	0	1	A1G1F-M5P	A2S2	A2S2	M6P	A2S2F	A2S2F	unmod	109512	0.656897	0.027702
47-2124-4	116821	13.4	6	4.88338	6	116824	-3.623	-31	41	29	14	4	2	1	0	1	A3S3F	A2S2	A2S2	M8P2	A2S2F	A3S3F	A3G1S2F	112743	0.654373	0.0275955
1-9971-0	111551	92.7	140	0.705156	2	111548	3.5192	32	36	19	6	3	2	1	1	1	A1S1F-M6P	M6	A2G1S1	M8P	A2S2Ac1F	A2S2F	unmod	109762	0.65368	0.0275663
2-327-0	111260	85.1	95	0.767434	2	111260	0.1096	1	34	19	7	1	3	1	0	1	M7P2	A1S1-M5	A2S2	M6P	A2S2	A2S2F	unmod	109222	0.653086	0.0275413
18-5750-13	112630	34.1	21	1.91118	4	112628	2.3067	20	31	25	9	3	0	1	0	1	A3S3F	A2S2	A2G2	A2S2	A2S1G1F	A2G1S1F	unmod	110009	0.651711	0.0274833
32-876-1	112970	19.5	22	3.33333	3	112969	0.347	3	34	25	8	4	0	1	0	1	A2S2F	M6	A2G2	A2S2	A1G0F	A2S2F	A2S2F	110639	0.65	0.0274111
35-12174-5	110157	17.4	18	3.7317	1	110161	-4.0637	-37	30	19	5	3	1	1	0	1	A2S2F	M6	A1G1 or A1G0-M4	M5P	A2S1G1F	A2S2F	unmod	108701	0.649315	0.0273822
23-1304-2	111743	28.1	63	2.30769	8	111744	-0.4577	-4	36	22	5	3	1	1	0	1	M5P	M6	M5	A2S2	A2S1G1F	A2S2F	A2G2F	110287	0.648462	0.0273462
106-2243-0	116580	6	38	10.7914	4	116583	-3.3155	-28	41	28	14	4	1	1	1	1	A3S3F	A1S1-M5	A2S2	M7P	A2S2Ac1F	A2S2F	A4S4F	112460	0.647482	0.0273049
25-898-6	113082	26.5	71	2.43902	3	113082	-0.3637	-3	33	24	10	3	0	1	1	1	A3S3F	M6	A2G2	A2S2	A2S2Ac1F	A3S3F	unmod	110127	0.646341	0.0272568
6-6987-5	112044	57	16	1.13356	1	112041	2.615	23	35	21	7	3	2	1	0	1	A1S1F-M6P	A1S1-M5	A2G1S1	A1S1-M6P	A2S1G1F	A2S2F	unmod	110005	0.646131	0.027248
37-1788-5	116089	17	25	3.79061	27	116091	-2.1574	-19	39	29	13	4	0	1	1	1	A3S3F	M6	A2S2	A2S2Ac1	A2S2F	A3G1S2F	A3G1S2F	112260	0.644404	0.0271752
17-10167-0	112209	34.1	32	1.88786	2	112213	-3.8273	-34	35	20	8	3	2	1	2	1	A1S1F-M6P	A1S1-M5	A2S2	M7P	A2S2Ac2F	A2S2F	unmod	109795	0.643759	0.0271479
8-2120-1	112792	45.4	217	1.41593	18	112793	-0.8273	-7	38	23	6	4	1	1	2	1	A2S2F	M6	M5	M6P	A2G2F	A2S2Ac2F	A3G1S2F	110960	0.642832	0.0271088
8-9465-0	112792	45.4	207	1.41593	18	112796	-3.9091	-35	31	25	9	3	0	1	4	1	A3G1S2F	A2S2Ac2	A2G2	A2G1S1	A2S2Ac2F	A2S2F	unmod	110003	0.642832	0.0271088
161-1717-0	116394	2.4	0	26.7691	6	116391	2.3568	20	37	29	15	4	0	1	2	1	A2S2F	A1S1-M4	A2S2	A2S2	A2S2Ac2F	A2S2F	A4S4F	111941	0.642457	0.027093
52-5431-0	110331	12	113	5.34759	4	110333	-1.7712	-16	29	19	6	3	1	1	1	1	A2S2F	M5	A2S2	M6P	A1G0F	A2S2Ac1F	unmod	108541	0.641711	0.0270616
52-5431-1	110331	12	115	5.34759	2	110333	-1.7712	-16	29	19	6	3	1	1	1	1	A2S2F	A1S1-M5	A2G1S1	M6P	A2S2Ac1F	M2F	unmod	108541	0.641711	0.0270616
52-13244-0	110331	12	112	5.34759	2	110335	-4.4376	-40	33	17	5	2	4	1	0	1	M6P2	A1S1-M4	M5	M7P2	A2S2F	A2S2F	unmod	108875	0.641711	0.0270616
3-10711-0	112134	81	110	0.791803	4	112130	4.0222	36	33	21	8	3	3	1	1	1	A1S1F-M6P	M6P2	A2G1S1	A2S2	A2S2Ac1F	A2S2F	unmod	109762	0.64136	0.0270468
48-6425-4	112178	13.3	6	4.80962	1	112180	-2.4004	-21	32	22	9	3	0	1	0	1	A2S2F	A1S1-M5	A2G1S1	A1S1-M5	A2S2F	A2S2F	unmod	109557	0.639679	0.0269759
6-4411-5	112044	57	17	1.12124	2	112045	-1.6643	-15	31	25	7	3	0	1	0	1	A3G1S2F	A2G1S1	A2G1S1	A2G1S1	A2S1G1F	A2G1S1F	unmod	110005	0.639108	0.0269518
30-2564-6	115509	21.8	44	2.92943	1	115511	-2.3244	-20	39	27	12	4	2	1	0	1	A2S2F	A1S1-M4	A2G1S1	M7P2	A2S2F	A2S2F	A4S4F	112014	0.638615	0.026931
30-2564-7	115509	21.8	45	2.92943	3	115511	-2.3244	-20	39	27	12	4	2	1	0	1	A3S3F	A1S1-M4	A2G1S1	M7P2	A2S2F	A2S2F	A3S3F	112014	0.638615	0.026931
14-10706-2	111917	37.5	16	1.69903	3	111913	3.8902	35	30	23	9	2	0	1	0	1	A2S2F	A1S1-M4	A2G2	A2S2	A2S2	A2S2F	unmod	109296	0.637136	0.0268686
37-1788-6	116089	17	26	3.74549	9	116091	-2.1574	-19	39	29	13	4	0	1	1	1	A3S3F	M6	A2S2	A2S2Ac1	A2S1G1F	A3S3F	A3G1S2F	112260	0.636733	0.0268516
22-9626-1	110403	28.5	7	2.23248	6	110406	-3.2196	-29	32	19	5	3	0	1	0	1	A2S2F	M6	M5	A1S1-M5	A2G2F	A2S2F	unmod	108946	0.636256	0.0268315
7-8770-12	110809	45.5	15	1.39373	4	110812	-2.9406	-27	32	21	5	3	0	1	0	1	A2G2F	M6	A2S2	A1S1-M5	A2S1G1F	A2G1S1F	unmod	109353	0.634146	0.0267426
12-10872-5	110855	41.7	17	1.51837	1	110851	3.7095	33	33	20	5	3	1	1	0	1	A2G1S1F	M6	A2S2	M7P	A2S1G1F	A2G1S1F	unmod	109399	0.63316	0.026701
6-1299-5	112044	57	18	1.10892	8	112043	0.4754	4	33	23	7	3	1	1	0	1	A1S1F-M6PGlcNAc	A1S1-M5	A2G1S1	A2S2	A2G2F	A2S2F	unmod	110005	0.632085	0.0266556
69-5524-0	115268	9.2	9	6.85734	36	115272	-4.7021	-41	37	28	12	4	0	1	1	1	A2S2F	A1S1-M5	A2G1S1	A2S2	A2S2Ac1F	A2S2F	A3G1S2F	111730	0.630875	0.0266046
88-6389-4	114690	7.7	7	8.18459	12	114695	-4.3657	-38	38	26	11	4	0	1	0	1	A2S2F	M6	A2S2	A1S1-M5	A2S2F	A2G1S1F	A3S3F	111487	0.630213	0.0265767
6-1299-6	112044	57	19	1.0966	3	112043	0.4754	4	33	23	7	3	1	1	0	1	A1S1F-M6PGlcNAc	A1S1-M5	A2G2	A2G1S1	A2S2F	A2S2F	unmod	110005	0.625062	0.0263594
2-8859-21	111260	85.1	99	0.734067	2	111263	-3.0581	-27	32	21	6	3	2	1	0	1	A1G1F-M5P	A2G1S1	A2S2	M6P	A2S2F	A2G1S1F	unmod	109513	0.624691	0.0263438
2-11617-0	111260	85.1	103	0.734067	2	111256	4.0113	36	36	19	5	3	2	1	1	1	A1S1F-M6P	M6	A2G2	M8P	A2S2Ac1F	A2S2F	unmod	109762	0.624691	0.0263438
23-1304-3	111743	28.1	65	2.22222	6	111744	-0.4577	-4	36	22	5	3	1	1	0	1	M6P	M5	M5	A2G1S1	A2S1G1F	A2S2F	A2G1S1F	110287	0.624444	0.0263334
14-7992-5	111917	37.5	18	1.66436	3	111920	-2.9015	-26	33	22	7	3	2	1	0	1	A3G1S2F	A1S1-M4	A2G2	M7P2	A2S2F	A2S2F	unmod	109878	0.624133	0.0263203
38-4552-4	111887	17	8	3.66972	8	111889	-1.6773	-15	32	22	8	3	0	1	0	1	A3S3F	A1S1-M5	M5	A2S2	A2S1G1F	A2G1S1F	unmod	109557	0.623853	0.0263085
62-4981-4	114277	9.8	4	6.35573	4	114280	-2.9845	-26	38	25	10	4	1	1	0	1	A1S1F-M6P	M6	A2G1S1	A2S2	A2S2F	A2S2F	A2S2F	111365	0.622862	0.0262667
57-1824-0	116456	11.3	0	5.46334	4	116453	2.6541	23	41	29	13	4	1	1	0	1	A1S1F-M6P	A1S1-M5	A2G1S1	A2S2	A2S1G1F	A3S3F	A4S4F	112669	0.617357	0.0260346
18-11013-3	112630	34.1	23	1.80197	6	112626	4.4464	39	33	23	9	3	1	1	0	1	A3G1S2F	A2G1S1	A2S2	M7P	A2S2F	A2S2F	unmod	110009	0.61447	0.0259128
48-6425-5	112178	13.3	7	4.60922	8	112180	-2.4004	-21	32	22	9	3	0	1	0	1	A3S3F	A1S1-M5	M5	A2G1S1	A2S2F	A2S2F	unmod	109557	0.613026	0.0258519
22-14628-6	110403	28.5	8	2.14661	2	110398	4.8761	44	32	20	4	3	1	1	0	1	A2G2F	M6	A2S2	M6P	A2S1G1F	A2G1S1F	unmod	109238	0.611785	0.0257996
129-2553-0	116044	4.1	0	14.9182	2	116047	-2.9437	-25	41	27	13	4	1	1	0	1	A3S3F	M6	A2S2	M7P	A2S2F	A2S2F	A4S4F	112258	0.611646	0.0257937
6-1299-7	112044	57	20	1.07196	3	112043	0.4754	4	33	23	7	3	1	1	0	1	A3G1S2F	A2G1S1	A2G2	M7P	A2S2F	A2S2F	unmod	110005	0.611015	0.0257671
15-4810-6	111682	36.1	14	1.69066	4	111680	1.7165	15	30	24	7	3	0	1	0	1	A2S2F	A2G1S1	A2G2	A2G1S1	A2S2F	A2G1S1F	unmod	109643	0.610329	0.0257382
30-2564-8	115509	21.8	48	2.79627	6	115511	-2.3244	-20	39	27	12	4	2	1	0	1	A2S2F	A2S2	A2S2	M8P2	A2S2F	A2G1S1F	A3S3F	112014	0.609587	0.0257069
29-722-1	115141	22.6	1	2.68537	4	115140	0.6413	6	39	27	11	4	1	1	0	1	A1S1F-M6P	A1S1-M5	A2S2	A2S2	A2S1G1F	A2S2F	A3G1S2F	111937	0.606893	0.0255933
5-7695-6	112337	59.5	23	1.01946	4	112334	2.9692	26	33	23	8	3	1	1	0	1	A1S1F-M6PGlcNAc	A1S1-M5	A2G1S1	A2S2	A2S2F	A2G1S1F	unmod	110007	0.60658	0.0255801
0-4024-7	111842	100	154	0.606367	2	111841	1.4605	13	34	21	7	3	1	1	1	1	A2G1S1F	A1S1-M5	A2S2	M8P	A2S1G1F	A2S2Ac1F	unmod	109762	0.606367	0.0255711
0-4024-8	111842	100	157	0.606367	2	111841	1.4605	13	34	21	7	3	1	1	1	1	A1S1F-M6P	A1S1-M5	A2G2	A1S1-M5	A2S2Ac1F	A2S2F	unmod	109762	0.606367	0.0255711
0-1825-16	111842	100	160	0.606367	6	111843	-0.6792	-6	32	23	7	3	0	1	1	1	A3S3F	M6	A2G1S1	A2S2Ac1	A2G2F	A2G1S1F	unmod	109762	0.606367	0.0255711
7-2505-3	110809	45.5	16	1.33038	4	110810	-0.8009	-7	34	19	5	3	1	1	0	1	A3G1S2F	M6	M5	M7P	A2S2F	A2G1S1F	unmod	109353	0.605322	0.025527
114-3728-1	115560	5.6	7	10.7926	9	115563	-3.5722	-31	37	28	13	4	0	1	1	1	A2S2F	A1S1-M5	A2S2	A2S2Ac1	A2S1G1F	A2S2F	A3S3F	111732	0.604384	0.0254875
88-6389-5	114690	7.7	8	7.83631	8	114695	-4.3657	-38	38	26	11	4	0	1	0	1	A2S2F	M6	A2S2	A1S1-M5	A2S2F	A2S2F	A3G1S2F	111487	0.603396	0.0254458
71-8789-0	111481	9.1	0	6.61376	6	111478	3.1106	28	31	22	7	3	0	1	1	1	A2S2F	M6	A2G2	A2S2	A2S1G1F	A2S2Ac1F	unmod	109400	0.601852	0.0253807
7-2505-4	110809	45.5	17	1.31982	1	110810	-0.8009	-7	34	19	5	3	1	1	0	1	A1S1F-M6P	M6	A2G1S1	M6	A2S1G1F	A2S2F	unmod	109353	0.600517	0.0253244
135-8385-1	111512	3.6	120	16.6667	3	111515	-2.9529	-26	32	20	7	3	3	1	2	1	A2S2F	M6P2	A2G1S1	M6P	A2S2Ac2F	A2S2F	unmod	109390	0.6	0.0253026
36-2894-7	116621	17.4	72	3.44828	3	116625	-4.3851	-38	41	28	14	4	1	1	2	1	A1S1F-M6P	M6	A2S2	A2S2Ac1	A2S2Ac1F	A3S3F	A4S4F	112459	0.6	0.0253026
50-4464-1	111395	12.5	20	4.79774	4	111393	1.5568	14	32	20	7	3	2	1	1	1	A2S2F	M5	A2S2	M7P2	A2S1G1F	A2S2Ac1F	unmod	109314	0.599718	0.0252907
138-1831-0	117528	3.4	6	17.6139	12	117533	-4.8482	-41	40	31	16	4	0	1	1	1	A3S3F	A1S1-M5	A2S2	A2S2Ac1	A2S2F	A3G1S2F	A4S4F	112826	0.598873	0.025255
28-1549-1	111389	22.9	2	2.61326	16	111389	0.5531	5	30	24	6	3	0	1	0	1	A2S2F	A2G1S1	A2G2	A2S2	A2G2F	A2G1S1F	unmod	109642	0.598437	0.0252367
117-9155-0	109904	5.1	13	11.7159	2	109907	-3.0464	-28	34	18	2	2	5	1	0	1	M7P2	M6P2	A2G2	M6P	A2S1G1F	A2G1S1F	unmod	109321	0.597509	0.0251975
147-506-0	110258	3.2	22	18.6691	1	110258	-0.1308	-1	35	19	2	3	3	1	0	1	A1G1F-M6P	M6	A2G2	M7P2	A2S1G1F	A2G1S1F	unmod	109676	0.597412	0.0251934
6-1299-8	112044	57	21	1.04731	4	112043	0.4754	4	33	23	7	3	1	1	0	1	A3G1S2F	A2G1S1	A2S2	M7P	A2S1G1F	A2G1S1F	unmod	110005	0.596969	0.0251748
2-8859-22	111260	85.1	104	0.700701	3	111263	-3.0581	-27	32	21	6	3	2	1	0	1	A2S2F	M6P2	A2G1S1	A1S1-M5	A2G2F	A2S2F	unmod	109513	0.596296	0.0251464
2-8859-23	111260	85.1	108	0.700701	4	111263	-3.0581	-27	32	21	6	3	2	1	0	1	A2S2F	M6P2	A2S2	A1S1-M5	A2G2F	A2G1S1F	unmod	109513	0.596296	0.0251464
2-8859-24	111260	85.1	112	0.700701	8	111263	-3.0581	-27	32	21	6	3	2	1	0	1	A3G1S2F	M6P2	M5	A2G1S1	A2S2F	A2G1S1F	unmod	109513	0.596296	0.0251464
11-3766-3	112423	42.3	16	1.40217	9	112425	-1.4597	-13	31	24	9	3	0	1	0	1	A3G1S2F	A1S1-M4	A2G2	A2S2	A2S2F	A2S2F	unmod	109802	0.59312	0.0250124
4-11739-12	110968	61.9	64	0.957996	3	110972	-3.9894	-36	32	21	5	3	2	1	0	1	A2S2F	M6P2	A2G2	A1S1-M5	A2G2F	A2S2F	unmod	109512	0.592999	0.0250073
38-4552-5	111887	17	9	3.48084	1	111889	-1.6773	-15	32	22	8	3	0	1	0	1	A2S2F	A1S1-M5	A2G2	A1S1-M5	A2S2F	A2S2F	unmod	109557	0.591743	0.0249544
14-2192-4	111917	37.5	19	1.57767	1	111918	-0.7618	-7	35	20	7	3	3	1	0	1	A1G1F-M6P	A1S1-M5	A2S2	M7P2	A2S2F	A2S2F	unmod	109878	0.591626	0.0249494
14-7992-6	111917	37.5	20	1.57767	1	111920	-2.9015	-26	33	22	7	3	2	1	0	1	A2S2F	A2S2	A2G2	M8P2	A2S1G1F	A2S2F	unmod	109878	0.591626	0.0249494
108-4075-2	115703	5.9	27	10.0143	5	115698	4.1791	36	35	28	14	4	0	1	5	1	A2S2F	A2S2Ac2	A2S2	A2S2Ac2	A2S2Ac1F	A2S2F	A2S2F	111415	0.590844	0.0249165
6-6987-6	112044	57	22	1.03499	2	112041	2.615	23	35	21	7	3	2	1	0	1	A1S1F-M6P	A1S1-M5	A2G1S1	M6P	A2S2F	A3G1S2F	unmod	110005	0.589946	0.0248786
113-10217-0	111167	5.6	142	10.5263	2	111163	3.5051	32	32	21	6	2	1	1	3	1	M6P	A1S1-M5	A2G2	A2S2Ac1	A2S1G1F	A2S2Ac2F	unmod	109293	0.589474	0.0248587
113-10217-1	111167	5.6	147	10.5263	8	111163	3.5051	32	32	21	6	2	1	1	3	1	M6P	A1S1-M5	A2G2	A2G1S1	A2S2Ac1F	A2S2Ac2F	unmod	109293	0.589474	0.0248587
10-5243-13	112500	42.3	83	1.39043	2	112502	-2.0715	-18	33	22	9	3	2	1	0	1	A2S2F	A1S1-M4	A3S3	M7P2	A2S2F	A2G1S1F	unmod	109879	0.588154	0.024803
86-506-0	110357	7.7	0	7.62466	4	110357	0.2102	2	33	19	4	3	1	1	0	1	A1S1F-M6P	M6	M5	A2G1S1	A2S1G1F	A2G1S1F	unmod	109192	0.587099	0.0247585
17-5083-12	112209	34.1	36	1.71879	1	112211	-1.9121	-17	33	22	8	3	2	1	0	1	A2S2F	A2S2	A2G2	M8P2	A2S2F	A2S2F	unmod	109879	0.586109	0.0247168
26-11339-1	111756	26.2	28	2.23698	3	111752	4.1161	37	33	23	6	3	1	1	0	1	A1S1F-M6PGlcNAc	A1S1-M5	A2G2	A2S2	A2S1G1F	A2G1S1F	unmod	110009	0.586089	0.0247159
47-2124-5	116821	13.4	7	4.37318	1	116824	-3.623	-31	41	29	14	4	2	1	0	1	A3S3F	A1S1-M4	A2S2	M7P2	A2S1G1F	A3S3F	A4S4F	112743	0.586006	0.0247124
79-130-0	113627	8.8	22	6.65399	16	113627	0.1035	1	36	25	9	4	0	1	1	1	A2S2F	A1S1-M5	M5	A2S2	A2S1G1F	A2S2Ac1F	A2G1S1F	110964	0.585551	0.0246933
30-2564-9	115509	21.8	50	2.66312	4	115511	-2.3244	-20	39	27	12	4	2	1	0	1	A2S2F	A2S2	A2S2	M8P2	A2S2F	A2S2F	A3G1S2F	112014	0.580559	0.0244827
16-6997-3	111624	35.4	11	1.63976	1	111627	-2.4878	-22	35	20	6	3	3	1	0	1	A1S1F-M6PGlcNAc	M6	A2S2	M7P2	A2S1G1F	A2S2F	unmod	109877	0.580475	0.0244792
48-613-2	112178	13.3	8	4.36257	2	112178	-0.1921	-2	31	22	9	3	2	1	0	1	A2S2F	M6P2	A2S2	A2S2	A2S2F	A2G1S1F	unmod	109557	0.580222	0.0244685
43-3214-0	111306	13.9	2	4.16667	2	111307	-1.1406	-10	32	22	6	3	0	1	0	1	A2S2F	A1S1-M5	A2G2	A1S1-M5	A2S1G1F	A2G1S1F	unmod	109558	0.579167	0.024424
19-11689-12	111099	34.1	13	1.69641	9	111103	-3.9903	-36	32	21	6	3	0	1	0	1	A3G1S2F	M6	A2G2	M5	A2S2F	A2S2F	unmod	109352	0.578475	0.0243949
94-152-0	112705	7.4	114	7.8125	14	112705	0.0918	1	38	24	5	4	1	1	2	1	A2S2F	M6	A2G2	M7P	A2G2F	A2S2Ac2F	A2G1S1F	111165	0.578125	0.0243801
52-5431-2	110331	12	122	4.81283	2	110333	-1.7712	-16	29	19	6	3	1	1	1	1	A2S2F	M6	A2S2	M5P	A1G0F	A2S2Ac1F	unmod	108541	0.57754	0.0243554
52-13244-1	110331	12	126	4.81283	1	110335	-4.4376	-40	33	17	5	2	4	1	0	1	M7P2	A1S1-M5	M3	M7P2	A2S2F	A2S2F	unmod	108875	0.57754	0.0243554
29-722-2	115141	22.6	2	2.5549	12	115140	0.6413	6	39	27	11	4	1	1	0	1	A1S1F-M6P	A1S1-M5	A2G1S1	A2S2	A2S2F	A2S2F	A3G1S2F	111937	0.577408	0.0243499
142-7622-0	111998	3.3	19	17.4966	6	111995	2.8369	25	32	21	9	2	1	1	2	1	M6P	A1S1-M5	A2S2	A2S2	A2S2Ac2F	A2S2F	unmod	109293	0.577389	0.024349
7-8770-13	110809	45.5	18	1.26703	12	110812	-2.9406	-27	32	21	5	3	0	1	0	1	A3S3F	M6	A2G2	M5	A2G2F	A2S2F	unmod	109353	0.576497	0.0243114
23-1304-4	111743	28.1	68	2.05128	4	111744	-0.4577	-4	36	22	5	3	1	1	0	1	M5P	M6	M5	A2S2	A2S1G1F	A2G1S1F	A2G1S1F	110287	0.57641	0.0243078
6-4411-6	112044	57	23	1.01035	8	112045	-1.6643	-15	31	25	7	3	0	1	0	1	A3S3F	A2G1S1	A2G2	A2G1S1	A2G2F	A2S2F	unmod	110005	0.575899	0.0242862
6-4411-7	112044	57	24	1.01035	12	112045	-1.6643	-15	31	25	7	3	0	1	0	1	A3G1S2F	A2G1S1	A2G1S1	A2S2	A2G2F	A2G1S1F	unmod	110005	0.575899	0.0242862
37-1788-7	116089	17	28	3.38448	20	116091	-2.1574	-19	39	29	13	4	0	1	1	1	A3S3F	M6	A2G1S1	A2S2	A2S2Ac1F	A3S3F	A3G1S2F	112260	0.575361	0.0242635
5-2209-11	112337	59.5	24	0.966503	4	112337	0.8295	7	31	25	8	3	0	1	0	1	A3G1S2F	A2G1S1	A2G1S1	A2G1S1	A2S2F	A2G1S1F	unmod	110007	0.57507	0.0242512
96-14448-1	110696	7.3	3	7.84574	2	110691	4.824	44	30	22	5	3	0	1	0	1	A2S2F	M6	A2G2	A2G0S1	A2S1G1F	A2G1S1F	unmod	109240	0.572739	0.024153
1-10265-1	111551	92.7	150	0.617012	2	111555	-3.6189	-32	35	19	7	3	1	1	0	1	A1S1F-M6P	M6	M5	A1S1-M5	A2S2F	A3S3F	unmod	109512	0.57197	0.0241205
1-3885-4	111551	92.7	147	0.617012	2	111550	1.3795	12	34	21	6	3	1	1	1	1	A3G1S2F	M6	A2G1S1	M7P	A2S1G1F	A2S2Ac1F	unmod	109762	0.57197	0.0241205
1-2178-5	111551	92.7	148	0.617012	12	111552	-0.7602	-7	32	23	6	3	0	1	1	1	A3S3F	M6	A2G2	A2G1S1	A2G2F	A2S2Ac1F	unmod	109762	0.57197	0.0241205
4-11920-4	110968	61.9	67	0.92115	2	110972	-4.0581	-37	35	19	5	3	1	1	0	1	A1S1F-M6P	M6	M5	A1S1-M5	A2S1G1F	A3G1S2F	unmod	109512	0.570192	0.0240455
122-10703-0	109861	4.4	0	12.9257	12	109864	-3.5975	-33	31	20	3	3	0	1	0	1	A2S2F	M6	A2G2	M5	A2G2F	A2G1S1F	unmod	108987	0.568732	0.023984
74-13622-2	111042	9	2	6.31113	4	111037	4.6889	42	32	21	6	2	1	1	0	1	M6P	A1S1-M5	A2G2	A2G1S1	A2S2F	A2S2F	unmod	109294	0.568001	0.0239532
2-8859-25	111260	85.1	118	0.667334	12	111263	-3.0581	-27	32	21	6	3	2	1	0	1	A3G1S2F	M6P2	M5	A2S2	A2G2F	A2S2F	unmod	109513	0.567901	0.0239489
2-8859-26	111260	85.1	121	0.667334	4	111263	-3.0581	-27	32	21	6	3	2	1	0	1	A1S1F-M6P	A2G1S1	A2S2	M5P	A2G2F	A2S2F	unmod	109513	0.567901	0.0239489
2-5403-0	111260	85.1	120	0.667334	2	111258	1.8716	17	34	21	5	3	1	1	1	1	A3G1S2F	M6	A2G2	M7P	A2S1G1F	A2S2Ac1F	unmod	109762	0.567901	0.0239489
26-5507-0	111756	26.2	32	2.16707	4	111754	1.9764	18	31	25	6	3	0	1	0	1	A3G1S2F	A2G1S1	A2G2	A2G1S1	A2S1G1F	A2G1S1F	unmod	110009	0.567774	0.0239436
37-1788-8	116089	17	30	3.33935	6	116091	-2.1574	-19	39	29	13	4	0	1	1	1	A3S3F	M6	A2S2	A2S2Ac1	A2S1G1F	A2G1S1F	A4S4F	112260	0.56769	0.02394
19-11689-13	111099	34.1	14	1.66336	4	111103	-3.9903	-36	32	21	6	3	0	1	0	1	A2G2F	M6	A2S2	A1S1-M5	A2S1G1F	A2S2F	unmod	109352	0.567206	0.0239196
74-13622-3	111042	9	3	6.29267	2	111037	4.6889	42	32	21	6	2	1	1	0	1	M6P	A1S1-M5	A2G1S1	A2G1S1	A2S1G1F	A2S2F	unmod	109294	0.566341	0.0238831
3-8334-3	112134	81	117	0.698649	1	112137	-3.1159	-28	32	21	9	3	2	1	0	1	A1S1F-M6P	A2S2	A2S2	M5P	A2S2F	A2S2F	unmod	109513	0.565906	0.0238648
3-4749-6	112134	81	118	0.698649	2	112132	1.8139	16	34	21	8	3	1	1	1	1	A3S3F	M6	A2S2Ac1	M7P	A2S1G1F	A2S2F	unmod	109762	0.565906	0.0238648
3-10711-1	112134	81	120	0.698649	2	112130	4.0222	36	33	21	8	3	3	1	1	1	A1S1F-M6P	M6P2	A2S2	A2S2Ac1	A2S1G1F	A2S2F	unmod	109762	0.565906	0.0238648
32-5793-4	112970	19.5	23	2.89308	1	112967	2.4867	22	36	23	8	4	1	1	0	1	A2S2F	A1S1-M5	M5	M5P	A2S1G1F	A2S2F	A2S2F	110639	0.564151	0.0237908
62-4981-5	114277	9.8	5	5.74483	3	114280	-2.9845	-26	38	25	10	4	1	1	0	1	A2S2F	M6	A2G1S1	M6P	A2S2F	A2S2F	A3S3F	111365	0.562993	0.023742
73-747-2	116143	9	25	6.25	6	116142	0.9081	8	37	29	14	4	0	1	3	1	A2S2F	A1S1-M4	A2S2	A2S2Ac1	A2S1G1F	A2S2Ac2F	A4S4F	111939	0.5625	0.0237212
8-4345-5	112792	45.4	225	1.23894	1	112794	-1.7554	-16	33	22	10	3	2	1	0	1	A2S2F	M6P2	A3S3	A1S1-M5	A2S2F	A2S2F	unmod	109879	0.562478	0.0237202
8-9465-1	112792	45.4	244	1.23894	6	112796	-3.9091	-35	31	25	9	3	0	1	4	1	A3G1S2F	A2S2Ac2	A2G2	A2S2	A2S1G1F	A2S2Ac2F	unmod	110003	0.562478	0.0237202
16-6029-1	111624	35.4	12	1.58892	6	111622	2.1642	19	30	23	8	2	0	1	0	1	A2S2F	A1S1-M4	A2G2	A2S2	A2G1S1	A2S2F	unmod	109294	0.562476	0.0237202
51-1597-5	117116	12.2	15	4.60412	4	117120	-3.2144	-27	41	29	15	4	1	1	2	1	A3S3F	A1S1-M5	A3S3	M6P	A2S2Ac2F	A2S2F	A4S4F	112664	0.561702	0.0236875
5-2209-12	112337	59.5	25	0.940024	6	112337	0.8295	7	31	25	8	3	0	1	0	1	A3S3F	A2G1S1	A2G1S1	A2S2	A2G2F	A2G1S1F	unmod	110007	0.559314	0.0235868
14-7992-7	111917	37.5	21	1.49098	1	111920	-2.9015	-26	33	22	7	3	2	1	0	1	A2S2F	A2G1S1	A2G2	M8P2	A2S2F	A2S2F	unmod	109878	0.559119	0.0235786
25-898-7	113082	26.5	83	2.10261	2	113082	-0.3637	-3	33	24	10	3	0	1	1	1	A3G1S2F	M6	A3S3	A2S2Ac1	A2S1G1F	A2S2F	unmod	110127	0.557191	0.0234973
25-5146-0	113082	26.5	81	2.10261	4	113084	-2.2256	-20	38	23	7	4	1	1	2	1	A2S2F	M6	M5	M6P	A2S1G1F	A2S2Ac2F	A3G1S2F	110959	0.557191	0.0234973
39-3169-2	112829	16	29	3.47729	18	112830	-1.2728	-11	37	24	6	4	2	1	0	1	A2S2F	M5	A2G1S1	M7P2	A2G2F	A2S2F	A2G1S1F	111081	0.556366	0.0234625
0-4024-9	111842	100	161	0.555836	4	111841	1.4605	13	34	21	7	3	1	1	1	1	A3G1S2F	M6	A2S2	M7P	A2S2Ac1F	A2G1S1F	unmod	109762	0.555836	0.0234402
24-11387-6	110513	27.7	59	2.00472	2	110517	-3.77	-34	33	19	4	3	3	1	0	1	A1G1F-M5P	M5	A2S2	M7P2	A2S1G1F	A2G1S1F	unmod	109348	0.555307	0.0234178
86-506-1	110357	7.7	1	7.21084	3	110357	0.2102	2	33	19	4	3	1	1	0	1	A1S1F-M6P	M6	A2G2	M5	A2S1G1F	A2S2F	unmod	109192	0.555235	0.0234148
13-14297-4	111147	40.4	14	1.37354	3	111142	4.8961	44	33	20	6	3	1	1	0	1	A2S2F	M6	A2S2	M7P	A2G2F	A2S2F	unmod	109400	0.554909	0.0234011
6-6987-7	112044	57	26	0.973386	2	112041	2.615	23	35	21	7	3	2	1	0	1	A3S3F	M6	A2G2	M8P2	A2S2F	A2S2F	unmod	110005	0.55483	0.0233977
29-722-3	115141	22.6	3	2.44618	6	115140	0.6413	6	39	27	11	4	1	1	0	1	A3S3F	A1S1-M5	A2S2	M6P	A2S1G1F	A2S2F	A3G1S2F	111937	0.552838	0.0233137
49-834-0	115992	13.3	103	4.1543	6	115993	-0.9322	-8	41	29	11	4	2	1	1	1	A3G1S2F	A2G1S1	A2G2	M8P2	A2S2Ac1F	A2S2F	A4S4F	112746	0.552522	0.0233004
49-4129-0	115992	13.3	101	4.1543	2	115996	-4.6799	-40	42	26	12	4	4	1	1	1	A1S1F-M6P	M6P2	A2S2	A1S1-M6P	A2S2Ac1F	A2S2F	A4S4F	112455	0.552522	0.0233004
37-1788-9	116089	17	31	3.2491	9	116091	-2.1574	-19	39	29	13	4	0	1	1	1	A3G1S2F	M6	A2G1S1	A2S2Ac1	A2S2F	A2S2F	A4S4F	112260	0.552347	0.023293
20-12302-0	110562	31.4	10	1.75882	2	110558	4.133	37	32	20	4	3	3	1	0	1	A2S2F	M6P2	A2G2	M6P	A2S1G1F	A2G1S1F	unmod	109397	0.55227	0.0232897
32-876-2	112970	19.5	24	2.83019	6	112969	0.347	3	34	25	8	4	0	1	0	1	A2S2F	M6	A2S2	A2S2	A1G0F	A2G1S1F	A2G1S1F	110639	0.551887	0.0232736
11-1617-8	112423	42.3	17	1.30435	2	112423	0.68	6	33	22	9	3	1	1	0	1	A3S3F	A1S1-M5	A2S2	M6P	A2S2F	A2G1S1F	unmod	109802	0.551739	0.0232674
5-2209-13	112337	59.5	26	0.926784	12	112337	0.8295	7	31	25	8	3	0	1	0	1	A3G1S2F	A2G1S1	A2S2	A2S2	A2G2F	A2G1S1F	unmod	110007	0.551437	0.0232546
38-4552-6	111887	17	10	3.23799	12	111889	-1.6773	-15	32	22	8	3	0	1	0	1	A3G1S2F	A1S1-M5	M5	A2G1S1	A2S2F	A2S2F	unmod	109557	0.550459	0.0232134
147-506-1	110258	3.2	25	17.1904	1	110258	-0.1308	-1	35	19	2	3	3	1	0	1	A1S1F-M6P	M6	A2G2	M7P2	A2G2F	A2G1S1F	unmod	109676	0.550092	0.0231979
26-7728-4	111756	26.2	35	2.09717	6	111759	-2.7288	-24	33	21	7	3	2	1	1	1	A2S2F	A1S1-M5	A2S2	M7P2	A2G2F	A2S2Ac1F	unmod	109675	0.549458	0.0231712
9-5334-1	111454	43.6	213	1.25945	4	111452	1.8912	17	34	19	7	2	2	1	3	1	A1S1-M6P	M6	A2S2	M6P	A2S2Ac1F	A2S2Ac2F	unmod	109289	0.549118	0.0231569
9-856-4	111454	43.6	225	1.25945	6	111455	-0.2485	-2	32	21	7	2	1	1	3	1	M6P	A1S1-M5	A2G1S1	A2G1S1	A2S2Ac1F	A2S2Ac2F	unmod	109289	0.549118	0.0231569
11-6239-5	112423	42.3	18	1.29348	6	112426	-2.4173	-22	32	23	9	3	0	1	1	1	A3S3F	M6	A2S2	A2S2Ac1	A2S1G1F	A2G1S1F	unmod	109760	0.547141	0.0230735
67-12938-1	110040	9.4	48	5.8011	2	110044	-4.3297	-39	33	17	4	2	4	1	0	1	M6P2	A1S1-M4	M5	M7P2	A2S1G1F	A2S2F	unmod	108875	0.545304	0.022996
69-5524-1	115268	9.2	11	5.92695	16	115272	-4.7021	-41	37	28	12	4	0	1	1	1	A2S2F	A1S1-M5	A2G1S1	A2S2	A2S1G1F	A2S2Ac1F	A3S3F	111730	0.545279	0.0229949
46-11601-2	110909	13.6	398	4	4	110905	3.9102	35	30	21	6	3	0	1	3	1	A2S2Ac1F	M6	A1G1 or A1G0-M4	A2G1S1	A2S1G1F	A2S2Ac2F	unmod	109036	0.544	0.022941
46-11601-3	110909	13.6	400	4	6	110905	3.9102	35	30	21	6	3	0	1	3	1	A2S2F	M6	A1G1 or A1G0-M4	A2S2Ac1	A2G2F	A2S2Ac2F	unmod	109036	0.544	0.022941
46-11601-4	110909	13.6	402	4	12	110905	3.9102	35	30	21	6	3	0	1	3	1	A2G1S1F	A1S1-M4	A2G2	M5	A2S2Ac1F	A2S2Ac2F	unmod	109036	0.544	0.022941
46-11601-5	110909	13.6	411	4	6	110905	3.9102	35	30	21	6	3	0	1	3	1	A2S2Ac1F	A1S1-M4	A2G2	M5	A2S1G1F	A2S2Ac2F	unmod	109036	0.544	0.022941
46-11601-6	110909	13.6	428	4	4	110905	3.9102	35	30	21	6	3	0	1	3	1	A2G1S1F	M6	A1G1 or A1G0-M4	A2S2Ac2	A2S1G1F	A2S2Ac1F	unmod	109036	0.544	0.022941
46-11601-7	110909	13.6	458	4	24	110905	3.9102	35	30	21	6	3	0	1	3	1	A2S2Ac1F	A1S1-M4	M5	A2G1S1	A2G2F	A2S2Ac2F	unmod	109036	0.544	0.022941
46-11601-8	110909	13.6	484	4	12	110905	3.9102	35	30	21	6	3	0	1	3	1	A2S2Ac1F	M6	A1G1 or A1G0-M4	A2S2	A2G2F	A2S2Ac2F	unmod	109036	0.544	0.022941
46-11601-9	110909	13.6	488	4	12	110905	3.9102	35	30	21	6	3	0	1	3	1	A2S2F	M6	A1G1 or A1G0-M4	A2S2Ac2	A2G2F	A2S2Ac1F	unmod	109036	0.544	0.022941
46-11601-10	110909	13.6	551	4	12	110905	3.9102	35	30	21	6	3	0	1	3	1	A2G1S1F	A1S1-M4	M5	A2S2Ac1	A2G2F	A2S2Ac2F	unmod	109036	0.544	0.022941
46-11601-11	110909	13.6	602	4	8	110905	3.9102	35	30	21	6	3	0	1	3	1	A2G1S1F	A1S1-M4	M5	A2S2Ac2	A2G2F	A2S2Ac1F	unmod	109036	0.544	0.022941
46-11601-12	110909	13.6	617	4	6	110905	3.9102	35	30	21	6	3	0	1	3	1	A2S2F	M6	A1G1 or A1G0-M4	A2G2	A2S2Ac1F	A2S2Ac2F	unmod	109036	0.544	0.022941
46-11601-13	110909	13.6	660	4	12	110905	3.9102	35	30	21	6	3	0	1	3	1	A2S2Ac1F	M6	A1S1	A2G1S1	A2G2F	A2S2Ac2F	unmod	109036	0.544	0.022941
46-11601-14	110909	13.6	663	4	4	110905	3.9102	35	30	21	6	3	0	1	3	1	A2G1S1F	M6	A1S1	A2S2Ac1	A2G2F	A2S2Ac2F	unmod	109036	0.544	0.022941
46-11601-15	110909	13.6	666	4	6	110905	3.9102	35	30	21	6	3	0	1	3	1	A2G2F	A1S1-M4	M5	A2S2Ac1	A2S1G1F	A2S2Ac2F	unmod	109036	0.544	0.022941
46-5848-0	110909	13.6	432	4	2	110911	-1.9772	-18	29	20	7	3	1	1	3	1	A2S2F	A2S2Ac2	M3	M6P	A2S1G1F	A2S2Ac1F	unmod	108744	0.544	0.022941
46-5848-1	110909	13.6	479	4	4	110911	-1.9772	-18	29	20	7	3	1	1	3	1	A2S2F	A2S2Ac2	M3	M6P	A2S2Ac1F	A2G1S1F	unmod	108744	0.544	0.022941
46-12114-0	110909	13.6	505	4	2	110913	-4.1168	-37	27	22	7	3	0	1	3	1	A2S2F	A2S2Ac2	A2G2	A2S2Ac1	A2S1G1F	M2F	unmod	108744	0.544	0.022941
46-12114-1	110909	13.6	552	4	6	110913	-4.1168	-37	27	22	7	3	0	1	3	1	A2S2F	A2S2Ac2	A2G2	A2G1S1	A2S2Ac1F	M2F	unmod	108744	0.544	0.022941
46-5848-2	110909	13.6	567	4	6	110911	-1.9772	-18	29	20	7	3	1	1	3	1	A2S2F	A2G1S1	M3	M6P	A2S2Ac1F	A2S2Ac2F	unmod	108744	0.544	0.022941
46-12114-2	110909	13.6	651	4	3	110913	-4.1168	-37	27	22	7	3	0	1	3	1	A2S2Ac1F	A2S2Ac2	A2G2	A2S2	A2S1G1F	M2F	unmod	108744	0.544	0.022941
46-12114-3	110909	13.6	662	4	3	110913	-4.1168	-37	27	22	7	3	0	1	3	1	A2G1S1F	A2S2Ac2	A2G1S1	A2S2Ac1	A2S1G1F	M2F	unmod	108744	0.544	0.022941
79-130-1	113627	8.8	26	6.17871	28	113627	0.1035	1	36	25	9	4	0	1	1	1	A2S2F	A1S1-M5	M5	A2G1S1	A2S2Ac1F	A2S2F	A2G1S1F	110964	0.543726	0.0229295
64-8687-2	110944	9.5	2	5.71031	16	110941	2.9264	26	31	21	6	3	0	1	0	1	A2S2F	A1S1-M5	M5	A2S2	A2G2F	A2G1S1F	unmod	109197	0.542479	0.0228769
20-5767-4	110562	31.4	11	1.72722	2	110560	1.9246	17	33	20	4	3	1	1	0	1	A2G2F	M6	A2G1S1	M7P	A2S1G1F	A2S2F	unmod	109397	0.542349	0.0228714
10-5243-14	112500	42.3	90	1.2792	1	112502	-2.0715	-18	33	22	9	3	2	1	0	1	A1S1F-M6P	A2S2	A2S2	A1G1-M5P or M6PGlcNAc	A2S2F	A2S2F	unmod	109879	0.541101	0.0228188
10-10846-2	112500	42.3	91	1.2792	1	112505	-4.2798	-38	34	22	9	3	0	1	0	1	A3S3F	M6	A2S2	M6	A2S1G1F	A3S3F	unmod	109879	0.541101	0.0228188
6-6987-8	112044	57	27	0.948743	3	112041	2.615	23	35	21	7	3	2	1	0	1	A3G1S2F	M6	A2G1S1	M8P2	A2S2F	A2S2F	unmod	110005	0.540784	0.0228054
26-11339-2	111756	26.2	36	2.06222	2	111752	4.1161	37	33	23	6	3	1	1	0	1	A3G1S2F	A2G1S1	A2G2	M7P	A2S1G1F	A2S2F	unmod	110009	0.540301	0.022785
114-3728-2	115560	5.6	8	9.64587	18	115563	-3.5722	-31	37	28	13	4	0	1	1	1	A2S2F	A1S1-M5	A2S2	A2S2	A2S2Ac1F	A2S2F	A3G1S2F	111732	0.540169	0.0227794
2-2648-4	111260	85.1	123	0.633967	2	111261	-0.9184	-8	34	19	6	3	3	1	0	1	A3S3F	M6P2	M5	M7P	A2S1G1F	A2S2F	unmod	109513	0.539506	0.0227515
2-8859-27	111260	85.1	124	0.633967	1	111263	-3.0581	-27	32	21	6	3	2	1	0	1	A2G1S1F	M6P2	A2S2	A1S1-M5	A2S1G1F	A2G1S1F	unmod	109513	0.539506	0.0227515
20-597-6	110562	31.4	12	1.71669	9	110562	-0.2151	-2	31	22	4	3	0	1	0	1	A2G2F	M6	A2G2	A2S2	A2G2F	A2S2F	unmod	109397	0.539042	0.0227319
24-11387-7	110513	27.7	61	1.94575	2	110517	-3.77	-34	33	19	4	3	3	1	0	1	A1G1F-M6P	M6P2	M5	A2S2	A2S1G1F	A2G1S1F	unmod	109348	0.538974	0.0227291
28-1549-2	111389	22.9	3	2.35062	4	111389	0.5531	5	30	24	6	3	0	1	0	1	A2G1S1F	A2G1S1	A2G2	A2S2	A2S1G1F	A2G1S1F	unmod	109642	0.538293	0.0227003
30-4851-0	115509	21.8	56	2.46338	2	115513	-4.5328	-39	40	27	12	4	0	1	0	1	A3S3F	M6	A2S2	M6	A2S1G1F	A2S2F	A4S4F	112014	0.537017	0.0226465
38-1270-1	111887	17	11	3.15704	2	111887	0.4624	4	34	20	8	3	1	1	0	1	A1S1F-M6P	M6	A2S2	A1S1-M5	A2S2F	A2S2F	unmod	109557	0.536697	0.022633
117-7693-0	109904	5.1	15	10.5166	12	109906	-2.5883	-24	31	20	3	3	0	1	1	1	A2G1S1F	M6	A2G2	M5	A2G2F	A2S2Ac1F	unmod	108988	0.536347	0.0226183
5-7695-7	112337	59.5	27	0.900305	8	112334	2.9692	26	33	23	8	3	1	1	0	1	A3G1S2F	A2G1S1	A2S2	M7P	A2S2F	A2G1S1F	unmod	110007	0.535681	0.0225902
66-6127-1	114771	9.4	70	5.69745	12	114776	-4.2792	-37	39	25	11	4	1	1	1	1	A1S1F-M6P	A1S1-M5	M5	A2S2	A2S2Ac1F	A2S2F	A3S3F	111526	0.53556	0.0225851
35-12174-6	110157	17.4	21	3.07038	2	110161	-4.0637	-37	30	19	5	3	1	1	0	1	A2S2F	M6	A1S1	M5P	A2S1G1F	A2G1S1F	unmod	108701	0.534247	0.0225297
19-11689-14	111099	34.1	15	1.56422	16	111103	-3.9903	-36	32	21	6	3	0	1	0	1	A3S3F	M6	M5	A2G1S1	A2G2F	A2S2F	unmod	109352	0.533399	0.022494
175-3031-0	116334	1.8	145	29.6296	2	116338	-4.0434	-35	38	29	14	4	2	1	0	1	A3S3F	M6P2	A2S2	A2G0S1	A2S2F	A2S2F	A4S4F	112256	0.533333	0.0224912
120-14801-2	110619	4.8	318	11.1111	3	110624	-4.9439	-45	29	19	7	3	1	1	1	1	A2S2F	A1S1-M5	M3	M5P	A2S2Ac1F	A2S2F	unmod	108538	0.533333	0.0224912
120-2920-0	110619	4.8	296	11.1111	6	110620	-0.9718	-9	32	18	6	3	0	1	3	1	A2S2F	M6	M5	M6	A2S2Ac1F	A2S2Ac2F	unmod	108745	0.533333	0.0224912
69-5524-2	115268	9.2	12	5.78911	40	115272	-4.7021	-41	37	28	12	4	0	1	1	1	A2S2F	A1S1-M5	A2G1S1	A2S2	A2S2Ac1F	A2G1S1F	A3S3F	111730	0.532598	0.0224602
12-4598-12	110855	41.7	18	1.27416	12	110853	1.5698	14	31	22	5	3	0	1	0	1	A2G2F	M6	A2G1S1	A2S2	A2G2F	A2S2F	unmod	109399	0.531323	0.0224064
1-10069-22	111551	92.7	157	0.57294	1	111555	-3.5502	-32	32	21	7	3	2	1	0	1	A1S1F-M6P	A2S2	A2G2	M5P	A2S2F	A2S2F	unmod	109512	0.531115	0.0223976
1-9971-1	111551	92.7	154	0.57294	1	111548	3.5192	32	36	19	6	3	2	1	1	1	A1S1F-M6P	M6	A2S2	M8P	A2S1G1F	A2S2Ac1F	unmod	109762	0.531115	0.0223976
36-2894-8	116621	17.4	79	3.0504	1	116625	-4.3851	-38	41	28	14	4	1	1	2	1	A3S3F	M6	A2S2	M6P	A2S2Ac2F	A3S3F	A4S4F	112459	0.530769	0.022383
36-2894-9	116621	17.4	81	3.0504	2	116625	-4.3851	-38	41	28	14	4	1	1	2	1	A1S1F-M6P	M6	A3S3	A2S2Ac2	A2S2F	A2S2F	A4S4F	112459	0.530769	0.022383
19-11919-0	111099	34.1	16	1.55321	2	111095	4.1054	37	32	22	5	3	1	1	0	1	A2S2F	A2G1S1	A2G2	M7P	A2S1G1F	A2G1S1F	unmod	109643	0.529643	0.0223356
11-6239-6	112423	42.3	19	1.25	9	112426	-2.4173	-22	32	23	9	3	0	1	1	1	A3G1S2F	M6	A2G1S1	A2S2Ac1	A2S2F	A2S2F	unmod	109760	0.52875	0.0222979
11-3766-4	112423	42.3	20	1.25	16	112425	-1.4597	-13	31	24	9	3	0	1	0	1	A3G1S2F	A1S1-M4	A2G1S1	A2S2	A2S2F	A2G1S1F	unmod	109802	0.52875	0.0222979
71-11560-0	111481	9.1	1	5.8086	6	111477	4.0682	36	30	23	7	3	0	1	0	1	A2S2F	A1S1-M4	A2G2	A2S2	A2S1G1F	A2G1S1F	unmod	109442	0.528583	0.0222909
23-6676-1	111743	28.1	74	1.88034	3	111746	-2.3575	-21	32	21	8	2	1	1	3	1	M6P	A1S1-M5	A2S2	A2S2Ac1	A2S1G1F	A2S2Ac2F	unmod	109287	0.528376	0.0222821
23-1304-5	111743	28.1	71	1.88034	15	111744	-0.4577	-4	36	22	5	3	1	1	0	1	M5P	M6	M5	A2G1S1	A2G2F	A2S2F	A2S2F	110287	0.528376	0.0222821
23-1304-6	111743	28.1	73	1.88034	3	111744	-0.4577	-4	36	22	5	3	1	1	0	1	M5P	M6	A2G2	M5	A2S1G1F	A2S2F	A2S2F	110287	0.528376	0.0222821
3-937-21	112134	81	124	0.652073	6	112134	-0.3258	-3	32	23	8	3	0	1	1	1	A2G2F	M6	A2S2	A2S2Ac1	A2S1G1F	A3S3F	unmod	109762	0.528179	0.0222738
146-4031-0	109633	3.2	18	16.4948	2	109634	-1.3143	-12	28	18	5	3	1	1	0	1	A2S2F	M5	A2S2	M6P	A2S1G1F	M2F	unmod	108176	0.527835	0.0222593
5-7695-8	112337	59.5	28	0.887065	2	112334	2.9692	26	33	23	8	3	1	1	0	1	A3S3F	A2S2	A2G2	M7P	A2S1G1F	A2S2F	unmod	110007	0.527804	0.022258
16-12062-5	111624	35.4	13	1.48723	8	111620	4.3039	39	32	21	8	2	1	1	0	1	M5P	M6	A2G1S1	A2S2	A2S2F	A3S3F	unmod	109294	0.526478	0.0222021
73-747-3	116143	9	26	5.83333	28	116142	0.9081	8	37	29	14	4	0	1	3	1	A3S3F	A1S1-M4	A2S2	A2S2Ac2	A2S2Ac1F	A2S2F	A3G1S2F	111939	0.525	0.0221398
82-11437-0	111015	8.4	0	6.24787	1	111019	-3.8601	-35	33	19	6	3	2	1	0	1	A2S2F	A1S1-M5	M5	M7P2	A2S1G1F	A2S2F	unmod	109268	0.524821	0.0221322
4-8732-0	110968	61.9	72	0.847458	6	110971	-2.9614	-27	32	21	6	1	2	1	0	1	M7P2	A1S1-M4	A2G2	A2S2	A2G1S1	A2S2F	unmod	109221	0.524576	0.0221219
51-1597-6	117116	12.2	17	4.2902	2	117120	-3.2144	-27	41	29	15	4	1	1	2	1	A1S1F-M6P	A1S1-M5	A3S3	A2S2Ac2	A2S2F	A2S2F	A4S4F	112664	0.523404	0.0220725
57-1824-1	116456	11.3	1	4.60591	8	116453	2.6541	23	41	29	13	4	1	1	0	1	A1S1F-M6P	A1S1-M5	A2G1S1	A2S2	A2S2F	A3G1S2F	A4S4F	112669	0.520468	0.0219486
103-11223-0	110107	6.3	19	8.25688	1	110110	-3.6995	-34	33	17	4	3	3	1	0	1	A1S1F-M6P	M6	M3	M7P2	A2S1G1F	A2S2F	unmod	108941	0.520183	0.0219366
5-2209-14	112337	59.5	29	0.873825	4	112337	0.8295	7	31	25	8	3	0	1	0	1	A3S3F	A2G1S1	A2G2	A2G1S1	A2S2F	A2G1S1F	unmod	110007	0.519926	0.0219258
15-4810-7	111682	36.1	15	1.4397	6	111680	1.7165	15	30	24	7	3	0	1	0	1	A2G2F	A2G1S1	A2G1S1	A2S2	A2S1G1F	A2S2F	unmod	109643	0.519733	0.0219176
27-1766-10	112918	23.7	18	2.19127	2	112919	-0.7592	-7	31	25	10	3	0	1	0	1	A3S3F	A2G1S1	A2G1S1	A2G1S1	A2S2F	A2S2F	unmod	110006	0.519331	0.0219007
79-130-2	113627	8.8	27	5.89354	9	113627	0.1035	1	36	25	9	4	0	1	1	1	A2S2F	A1S1-M5	M5	A2S2Ac1	A2S1G1F	A2S2F	A2G1S1F	110964	0.518631	0.0218712
106-2243-1	116580	6	48	8.63309	3	116583	-3.3155	-28	41	28	14	4	1	1	1	1	A1S1F-M6P	M6	A2S2	A2S2Ac1	A2S2F	A3S3F	A4S4F	112460	0.517986	0.021844
20-597-7	110562	31.4	13	1.64297	4	110562	-0.2151	-2	31	22	4	3	0	1	0	1	A2G2F	M6	A2G1S1	A2G1S1	A2S1G1F	A2G1S1F	unmod	109397	0.515893	0.0217557
13-14297-5	111147	40.4	15	1.27696	4	111142	4.8961	44	33	20	6	3	1	1	0	1	A1S1F-M6P	A1S1-M5	M5	A2G1S1	A2S1G1F	A2S2F	unmod	109400	0.515892	0.0217557
32-5793-5	112970	19.5	26	2.64151	3	112967	2.4867	22	36	23	8	4	1	1	0	1	A2S2F	A1S1-M5	M5	M5P	A2S2F	A2S2F	A2G1S1F	110639	0.515094	0.021722
11-1617-9	112423	42.3	21	1.21739	2	112423	0.68	6	33	22	9	3	1	1	0	1	A1G1F-M6P	A1S1-M5	A2S2	A2S2	A2S2F	A2S2F	unmod	109802	0.514957	0.0217162
154-1601-0	117613	2.9	26	17.7239	12	117617	-4.5234	-38	40	31	16	4	0	1	3	1	A3S3F	A1S1-M5	A2S2	A2S2Ac1	A2S2Ac2F	A3G1S2F	A4S4F	112827	0.513993	0.0216756
6-4411-8	112044	57	28	0.899458	8	112045	-1.6643	-15	31	25	7	3	0	1	0	1	A3S3F	A2G1S1	A2G2	A2S2	A2G2F	A2G1S1F	unmod	110005	0.512691	0.0216207
25-5146-1	113082	26.5	89	1.9344	14	113084	-2.2256	-20	38	23	7	4	1	1	2	1	A2S2F	M6	M5	M6P	A2S2Ac2F	A2G1S1F	A3G1S2F	110959	0.512616	0.0216175
20-14720-0	110562	31.4	14	1.63244	2	110567	-4.9203	-45	33	18	5	3	2	1	1	1	A2S2F	M6	M5	M7P2	A2S1G1F	A2S2Ac1F	unmod	109063	0.512586	0.0216162
122-10703-1	109861	4.4	1	11.6342	3	109864	-3.5975	-33	31	20	3	3	0	1	0	1	A2G1S1F	M6	A2G2	M5	A2S1G1F	A2G1S1F	unmod	108987	0.511905	0.0215875
2-8859-28	111260	85.1	130	0.600601	2	111263	-3.0581	-27	32	21	6	3	2	1	0	1	A1G1F-M6P	A2G1S1	A2S2	M5P	A2S1G1F	A2S2F	unmod	109513	0.511111	0.021554
27-3236-0	112918	23.7	19	2.15413	2	112917	1.3805	12	33	23	10	3	1	1	0	1	A1S1F-M6PGlcNAc	A1S1-M5	A2S2	A2S2	A2S2F	A2S2F	unmod	110006	0.510529	0.0215295
62-4981-6	114277	9.8	6	5.20442	4	114280	-2.9845	-26	38	25	10	4	1	1	0	1	A1S1F-M6P	M6	A2S2	A2S2	A2S2F	A2S2F	A2G1S1F	111365	0.510033	0.0215086
116-5643-2	114766	5.1	700	10	2	114770	-3.9873	-35	39	25	10	4	3	1	4	1	A1S1F-M6P	A2S2Ac2	A2G1S1	M7P2	A2S2Ac2F	A2S2F	A2S2F	111686	0.51	0.0215072
116-4443-1	114766	5.1	809	10	3	114769	-3.0984	-27	41	24	10	4	2	1	3	1	A1S1F-M6P	M6	A2S2Ac1	M7P	A2S2Ac2F	A2S2F	A3S3F	111728	0.51	0.0215072
116-4443-2	114766	5.1	889	10	2	114769	-3.0984	-27	41	24	10	4	2	1	3	1	A1S1F-M6P	A1S1-M5	A2S2	M8P	A2S2Ac1F	A2S2Ac2F	A2S2F	111728	0.51	0.0215072
35-12174-7	110157	17.4	22	2.92867	1	110161	-4.0637	-37	30	19	5	3	1	1	0	1	A2S2F	M5	A1G1 or A1G0-M4	M6P	A2S1G1F	A2S2F	unmod	108701	0.509589	0.0214899
88-6389-6	114690	7.7	10	6.61733	6	114695	-4.3657	-38	38	26	11	4	0	1	0	1	A2S2F	M6	A2G1S1	A1S1-M5	A2S2F	A2S2F	A3S3F	111487	0.509534	0.0214875
17-5083-13	112209	34.1	42	1.49338	2	112211	-1.9121	-17	33	22	8	3	2	1	0	1	A3S3F	M6P2	A2G1S1	A1S1-M5	A2S1G1F	A2S2F	unmod	109879	0.509242	0.0214752
17-5083-14	112209	34.1	43	1.49338	4	112211	-1.9121	-17	33	22	8	3	2	1	0	1	A3S3F	A1S1-M4	A2S2	M7P2	A2G2F	A2S2F	unmod	109879	0.509242	0.0214752
38-1441-3	111887	17	12	2.99514	2	111887	0.5311	5	31	22	8	3	2	1	0	1	A2S2F	M6P2	A2G2	A2S2	A2S2F	A2S2F	unmod	109557	0.509174	0.0214724
18-5750-14	112630	34.1	25	1.49254	8	112628	2.3067	20	31	25	9	3	0	1	0	1	A3G1S2F	A2S2	A2G2	A2S2	A2S2F	A2G1S1F	unmod	110009	0.508955	0.0214631
82-5938-0	111015	8.4	1	6.05511	1	111013	2.0272	18	34	20	5	3	1	1	0	1	A2S2F	M6	A2G2	M8P	A2S1G1F	A2S2F	unmod	109559	0.508629	0.0214494
42-3138-0	116166	15.5	0	3.27931	4	116162	3.8708	33	41	29	12	4	1	1	0	1	A1S1F-M6P	A1S1-M5	A2G1S1	A2S2	A2S1G1F	A3G1S2F	A4S4F	112671	0.508293	0.0214352
30-2564-10	115509	21.8	60	2.33023	9	115511	-2.3244	-20	39	27	12	4	2	1	0	1	A3S3F	M6P2	A2S2	A1S1-M5	A2S2F	A2S2F	A3G1S2F	112014	0.507989	0.0214224
36-2894-10	116621	17.4	82	2.91777	5	116625	-4.3851	-38	41	28	14	4	1	1	2	1	A3S3F	A1S1-M5	A3S3	M7P	A2S2Ac2F	A2S2F	A3S3F	112459	0.507692	0.0214099
21-3145-6	112676	28.5	6	1.77889	2	112675	1.2784	11	32	23	10	3	0	1	0	1	A2S2F	M6	A3S3	A2G1S1	A2S2F	A2S2F	unmod	109764	0.506984	0.02138
33-11735-5	110675	19.4	31	2.61076	4	110679	-3.9438	-36	34	19	4	3	3	1	0	1	A1S1F-M6P	M5	A2G1S1	M7P2	A2G2F	A2S2F	unmod	109510	0.506487	0.0213591
11-3766-5	112423	42.3	22	1.19565	4	112425	-1.4597	-13	31	24	9	3	0	1	0	1	A3S3F	A1S1-M4	A2G1S1	A2G1S1	A2S1G1F	A2S2F	unmod	109802	0.505761	0.0213284
6-6987-9	112044	57	29	0.887137	2	112041	2.615	23	35	21	7	3	2	1	0	1	A3S3F	M6	A2S2	M8P2	A2S1G1F	A2G1S1F	unmod	110005	0.505668	0.0213245
0-10069-0	111842	100	177	0.505306	4	111839	3.6688	33	33	21	7	3	3	1	1	1	A1S1F-M6P	M6P2	A2G2	A2S2	A2S2Ac1F	A2S2F	unmod	109762	0.505306	0.0213092
0-1825-17	111842	100	178	0.505306	8	111843	-0.6792	-6	32	23	7	3	0	1	1	1	A3S3F	M6	A2G1S1	A2G1S1	A2G2F	A2S2Ac1F	unmod	109762	0.505306	0.0213092
0-10069-1	111842	100	184	0.505306	2	111839	3.6688	33	33	21	7	3	3	1	1	1	A1S1F-M6P	M6P2	A2G1S1	A2S2	A2S1G1F	A2S2Ac1F	unmod	109762	0.505306	0.0213092
0-4024-10	111842	100	185	0.505306	2	111841	1.4605	13	34	21	7	3	1	1	1	1	A3G1S2F	M6	A2S2Ac1	M7P	A2S1G1F	A2S2F	unmod	109762	0.505306	0.0213092
38-4552-7	111887	17	13	2.96816	2	111889	-1.6773	-15	32	22	8	3	0	1	0	1	A2S2F	A1S1-M5	A2G1S1	A1S1-M5	A2S2F	A2G1S1F	unmod	109557	0.504587	0.0212789
23-6676-2	111743	28.1	75	1.79487	8	111746	-2.3575	-21	32	21	8	2	1	1	3	1	M6P	A1S1-M5	A2G1S1	A2S2Ac1	A2S2Ac2F	A2S2F	unmod	109287	0.504359	0.0212693
41-8828-3	113283	15.8	82	3.18182	14	113287	-4.0716	-36	38	24	7	4	1	1	2	1	A2S2F	M6	A2S2	M7P	A2G2F	A2S2Ac2F	A2G1S1F	111160	0.502727	0.0212005
4-11739-13	110968	61.9	77	0.810612	1	110972	-3.9894	-36	32	21	5	3	2	1	0	1	A1S1F-M6P	A2G1S1	A2G1S1	M5P	A2S1G1F	A2G1S1F	unmod	109512	0.501769	0.0211601
4-11739-14	110968	61.9	78	0.810612	2	110972	-3.9894	-36	32	21	5	3	2	1	0	1	A2G2F	A1S1-M4	A2S2	M7P2	A2S1G1F	A2G1S1F	unmod	109512	0.501769	0.0211601
4-11739-15	110968	61.9	81	0.810612	4	110972	-3.9894	-36	32	21	5	3	2	1	0	1	A1G1F-M5P	A2G1S1	A2S2	M6P	A2G2F	A2S2F	unmod	109512	0.501769	0.0211601
4-11739-16	110968	61.9	82	0.810612	4	110972	-3.9894	-36	32	21	5	3	2	1	0	1	A3G1S2F	M6P2	M5	A2G1S1	A2S1G1F	A2G1S1F	unmod	109512	0.501769	0.0211601
130-728-1	117647	4	71	12.5	6	117649	-2.0815	-18	42	30	15	4	2	1	4	1	A3G1S2F	A2S2Ac2	A3S3	M8P2	A2S2Ac2F	A2S2F	A4S4F	113110	0.5	0.0210855
43-3043-0	111306	13.9	3	3.58829	4	111304	1.0677	10	31	22	6	3	2	1	0	1	A2S2F	M6P2	A2G2	A2S2	A2S1G1F	A2G1S1F	unmod	109558	0.498772	0.0210337
66-6127-2	114771	9.4	73	5.30452	3	114776	-4.2792	-37	39	25	11	4	1	1	1	1	A2S2F	A1S1-M5	A2S2	M8P	A2S2Ac1F	A2S2F	A2S2F	111526	0.498625	0.0210275
5-7695-9	112337	59.5	31	0.834106	2	112334	2.9692	26	33	23	8	3	1	1	0	1	A3S3F	A2G1S1	A2G2	M7P	A2S2F	A2S2F	unmod	110007	0.496293	0.0209291
165-1807-0	117024	2.3	1	21.5494	8	117028	-3.463	-30	41	30	14	4	2	1	0	1	A3S3F	A2G1S1	A2S2	M7P2	A2S2F	A3G1S2F	A4S4F	112947	0.495636	0.0209014
14-7992-8	111917	37.5	24	1.31761	6	111920	-2.9015	-26	33	22	7	3	2	1	0	1	A2S2F	A2G1S1	A2S2	M8P2	A2G2F	A2S2F	unmod	109878	0.494105	0.0208369
67-12938-2	110040	9.4	53	5.24862	1	110044	-4.3297	-39	33	17	4	2	4	1	0	1	M7P2	A1S1-M5	M3	M7P2	A2S1G1F	A2S2F	unmod	108875	0.49337	0.0208059
61-2316-0	115433	10.1	0	4.8729	4	115431	2.1557	19	39	27	12	4	1	1	0	1	A1S1F-M6P	A1S1-M5	A2S2	A2S2	A2S1G1F	A2S2F	A3S3F	111938	0.492163	0.020755
69-5524-3	115268	9.2	13	5.34114	18	115272	-4.7021	-41	37	28	12	4	0	1	1	1	A2S2F	A1S1-M5	A2S2	A2S2Ac1	A2S1G1F	A2G1S1F	A3S3F	111730	0.491385	0.0207222
135-8385-2	111512	3.6	140	13.6364	4	111515	-2.9529	-26	32	20	7	3	3	1	2	1	A2S2F	M6P2	A2S2	M6P	A2S2Ac2F	A2G1S1F	unmod	109390	0.490909	0.0207021
38-4552-8	111887	17	14	2.88721	16	111889	-1.6773	-15	32	22	8	3	0	1	0	1	A3G1S2F	A1S1-M5	M5	A2S2	A2S2F	A2G1S1F	unmod	109557	0.490826	0.0206986
3-4749-7	112134	81	134	0.605496	2	112132	1.8139	16	34	21	8	3	1	1	1	1	A1S1F-M6P	A1S1-M5	A2G1S1	A1S1-M5	A2S2Ac1F	A2S2F	unmod	109762	0.490452	0.0206828
34-52-5	113331	17.8	25	2.75482	4	113331	-0.0396	0	33	24	11	3	0	1	0	1	A3S3F	M6	A3S3	A2G1S1	A2S2F	A2S2F	unmod	110128	0.490358	0.0206789
1-10069-23	111551	92.7	162	0.528867	1	111555	-3.5502	-32	32	21	7	3	2	1	0	1	A1S1F-M6P	A2S2	A2S2	M5P	A2S1G1F	A2G1S1F	unmod	109512	0.49026	0.0206747
1-10069-24	111551	92.7	163	0.528867	4	111555	-3.5502	-32	32	21	7	3	2	1	0	1	A3S3F	M6P2	M5	A2G1S1	A2S2F	A2G1S1F	unmod	109512	0.49026	0.0206747
7-8770-14	110809	45.5	19	1.07697	8	110812	-2.9406	-27	32	21	5	3	0	1	0	1	A3S3F	M6	M5	A2G1S1	A2G2F	A2G1S1F	unmod	109353	0.490022	0.0206647
24-11387-8	110513	27.7	69	1.76887	2	110517	-3.77	-34	33	19	4	3	3	1	0	1	A1S1F-M6P	M6P2	M5	A2S2	A2G2F	A2G1S1F	unmod	109348	0.489976	0.0206628
131-1438-1	116629	3.9	1	12.5582	2	116631	-2.2552	-19	39	29	15	4	0	1	0	1	A3S3F	M6	A2S2	A2S2	A2S2F	A3S3F	A3S3F	112260	0.489771	0.0206541
27-1766-11	112918	23.7	21	2.06128	4	112919	-0.7592	-7	31	25	10	3	0	1	0	1	A2S2F	A2G1S1	A3S3	A2S2	A2S1G1F	A2G1S1F	unmod	110006	0.488524	0.0206015
64-8687-3	110944	9.5	3	5.14054	4	110941	2.9264	26	31	21	6	3	0	1	0	1	A2G1S1F	A1S1-M5	M5	A2S2	A2S1G1F	A2G1S1F	unmod	109197	0.488351	0.0205943
104-68-4	116349	6.2	7	7.81893	14	116349	0.1362	1	37	29	15	4	0	1	1	1	A2S2F	A1S1-M4	A3S3	A2S2	A2S2Ac1F	A2S2F	A3S3F	111938	0.484774	0.0204434
6-6987-10	112044	57	30	0.850172	1	112041	2.615	23	35	21	7	3	2	1	0	1	A1S1F-M6PGlcNAc	A1S1-M5	A2S2	M7P	A2S1G1F	A2S2F	unmod	110005	0.484598	0.020436
28-13771-1	111389	22.9	4	2.11425	2	111384	4.8324	43	34	20	6	3	2	1	0	1	A2S2F	M6	A2S2	M8P2	A2S1G1F	A2G1S1F	unmod	109642	0.484163	0.0204176
28-13771-2	111389	22.9	5	2.11425	1	111384	4.8324	43	34	20	6	3	2	1	0	1	A1S1F-M6P	A1S1-M5	A2G2	M6P	A2S2F	A2S2F	unmod	109642	0.484163	0.0204176
27-3236-1	112918	23.7	22	2.04271	4	112917	1.3805	12	33	23	10	3	1	1	0	1	A3S3F	A2G1S1	A2S2	M7P	A2S2F	A2S2F	unmod	110006	0.484123	0.0204159
40-1370-0	114850	15.8	0	3.06299	8	114849	0.985	9	39	27	10	4	1	1	0	1	A1S1F-M6P	A1S1-M5	A2G1S1	A2S2	A2S1G1F	A2S2F	A3G1S2F	111937	0.483952	0.0204087
92-5213-0	113579	7.5	339	6.45161	20	113582	-2.5884	-23	37	25	8	4	0	1	3	1	A2S2F	M6	A2G2	A1S1-M5	A2S2Ac1F	A2S2Ac2F	A2G1S1F	111123	0.483871	0.0204053
2-2648-5	111260	85.1	133	0.567234	2	111261	-0.9184	-8	34	19	6	3	3	1	0	1	A1G1F-M6P	M5	A2S2	M7P2	A2S2F	A2S2F	unmod	109513	0.482716	0.0203566
2-2648-6	111260	85.1	136	0.567234	1	111261	-0.9184	-8	34	19	6	3	3	1	0	1	A1S1F-M6P	A1S1-M5	A1S1	M7P2	A2S1G1F	A2S2F	unmod	109513	0.482716	0.0203566
2-8859-29	111260	85.1	139	0.567234	1	111263	-3.0581	-27	32	21	6	3	2	1	0	1	A1G1F-M5P	A2S2	A2G2	M6P	A2S2F	A2S2F	unmod	109513	0.482716	0.0203566
8-4345-6	112792	45.4	260	1.06195	1	112794	-1.7554	-16	33	22	10	3	2	1	0	1	A1S1F-M6P	A2S2	A2S2	M5P	A2S2F	A3S3F	unmod	109879	0.482124	0.0203316
8-2120-2	112792	45.4	245	1.06195	4	112793	-0.8273	-7	38	23	6	4	1	1	2	1	A1S1F-M6P	M6	M5	A2G1S1	A2S1G1F	A2S2Ac2F	A2G1S1F	110960	0.482124	0.0203316
8-2120-3	112792	45.4	255	1.06195	16	112793	-0.8273	-7	38	23	6	4	1	1	2	1	A1S1F-M6P	M6	M5	A2G1S1	A2G2F	A2S2Ac2F	A2S2F	110960	0.482124	0.0203316
8-7157-0	112792	45.4	261	1.06195	42	112795	-2.9669	-26	36	25	6	4	0	1	2	1	A2S2F	A1S1-M5	A2G2	M5	A2G2F	A2S2Ac2F	A2G1S1F	110960	0.482124	0.0203316
8-9465-2	112792	45.4	251	1.06195	6	112796	-3.9091	-35	31	25	9	3	0	1	4	1	A3S3F	A2S2Ac2	A2G2	A2G1S1	A2S1G1F	A2S2Ac2F	unmod	110003	0.482124	0.0203316
16-12062-6	111624	35.4	14	1.36011	2	111620	4.3039	39	32	21	8	2	1	1	0	1	M5P	M6	A2S2	A2S2	A2S1G1F	A3S3F	unmod	109294	0.48148	0.0203045
5-7695-10	112337	59.5	32	0.807626	3	112334	2.9692	26	33	23	8	3	1	1	0	1	A3G1S2F	A2G1S1	A2G1S1	M7P	A2S2F	A2S2F	unmod	110007	0.480538	0.0202647
17-5083-15	112209	34.1	44	1.40885	2	112211	-1.9121	-17	33	22	8	3	2	1	0	1	A3G1S2F	M6P2	A2S2	A1S1-M5	A2S1G1F	A2S2F	unmod	109879	0.480417	0.0202596
70-5234-1	115017	9.1	21	5.27457	8	115021	-4.0381	-35	39	26	11	4	1	1	2	1	A1S1F-M6P	M6	A2S2	A2S2	A2S2Ac2F	A2S2F	A3G1S2F	111729	0.479986	0.0202415
45-3653-0	115634	13.7	14	3.49965	42	115638	-3.6097	-31	38	29	12	4	0	1	1	1	A3S3F	A1S1-M5	A2G2	A2S2	A2S2Ac1F	A2S2F	A3G1S2F	112097	0.479453	0.020219
71-8789-1	111481	9.1	2	5.268	12	111478	3.1106	28	31	22	7	3	0	1	1	1	A2S2F	M6	A2G2	A2S2	A2S2Ac1F	A2G1S1F	unmod	109400	0.479388	0.0202163
4-11739-17	110968	61.9	85	0.773766	4	110972	-3.9894	-36	32	21	5	3	2	1	0	1	A3G1S2F	M6P2	A2G2	M5	A2S1G1F	A2S2F	unmod	109512	0.478961	0.0201982
4-5480-9	110968	61.9	86	0.773766	1	110970	-1.8498	-17	34	19	5	3	3	1	0	1	A1S1F-M6P	A1S1-M5	A1G1 or A1G0-M4	M7P2	A2S1G1F	A2S2F	unmod	109512	0.478961	0.0201982
41-8828-4	113283	15.8	87	3.0303	9	113287	-4.0716	-36	38	24	7	4	1	1	2	1	A2S2F	M6	A2G1S1	M7P	A2G2F	A2S2Ac2F	A2S2F	111160	0.478788	0.0201909
28-7606-0	111389	22.9	6	2.08798	1	111387	2.6927	24	32	22	6	3	1	1	0	1	A2S2F	A2G1S1	A2G2	M7P	A2S1G1F	A2S2F	unmod	109642	0.478148	0.020164
80-1930-5	117476	8.7	7	5.49178	4	117481	-4.8526	-41	42	30	15	4	2	1	0	1	A3S3F	A1S1-M4	A3S3	M7P2	A2S2F	A3G1S2F	A4S4F	113107	0.477785	0.0201486
13-8059-10	111147	40.4	16	1.18038	4	111145	2.7564	25	31	22	6	3	0	1	0	1	A2G2F	M6	A2S2	A2S2	A2S1G1F	A2G1S1F	unmod	109400	0.476875	0.0201103
15-10801-1	111682	36.1	17	1.32083	3	111678	3.8562	35	32	22	7	3	1	1	0	1	A1S1F-M6P	A1S1-M4	A2G2	A2S2	A2S1G1F	A2S2F	unmod	109643	0.476819	0.0201079
14-7992-9	111917	37.5	25	1.2656	2	111920	-2.9015	-26	33	22	7	3	2	1	0	1	A2S2F	A2G1S1	A2G1S1	M8P2	A2S2F	A2G1S1F	unmod	109878	0.474601	0.0200144
14-7992-10	111917	37.5	26	1.2656	2	111920	-2.9015	-26	33	22	7	3	2	1	0	1	A1S1F-M6P	A2G1S1	A2S2	A1G1-M5P or M6PGlcNAc	A2S1G1F	A2S2F	unmod	109878	0.474601	0.0200144
43-14176-0	111306	13.9	4	3.41124	1	111310	-4.8883	-44	33	19	7	3	2	1	0	1	A2S2F	A1S1-M5	M5	M7P2	A2S2F	A2S2F	unmod	109267	0.474162	0.0199959
47-2124-6	116821	13.4	11	3.52284	2	116824	-3.623	-31	41	29	14	4	2	1	0	1	A3S3F	A1S1-M4	A3S3	M7P2	A2S1G1F	A2S2F	A4S4F	112743	0.47206	0.0199072
146-4031-1	109633	3.2	21	14.7275	1	109634	-1.3143	-12	28	18	5	3	1	1	0	1	A2S2F	M6	A2S2	M5P	A2S1G1F	M2F	unmod	108176	0.471281	0.0198744
71-8789-2	111481	9.1	3	5.17598	6	111478	3.1106	28	31	22	7	3	0	1	1	1	A2S2F	M6	A2G1S1	A2S2Ac1	A2S1G1F	A2G1S1F	unmod	109400	0.471014	0.0198631
17-5083-16	112209	34.1	47	1.38067	2	112211	-1.9121	-17	33	22	8	3	2	1	0	1	A1S1F-M6P	A2G1S1	A2S2	A1G1-M5P or M6PGlcNAc	A2S2F	A2S2F	unmod	109879	0.470809	0.0198545
6-8906-1	112044	57	32	0.82553	1	112047	-3.2723	-29	34	20	8	3	3	1	0	1	A2S2F	M6P2	A2S2	M8P	A2S2F	A2S2F	unmod	109714	0.470552	0.0198436
6-1299-9	112044	57	31	0.82553	3	112043	0.4754	4	33	23	7	3	1	1	0	1	A1S1F-M6PGlcNAc	A1S1-M5	A2G2	A2S2	A2S2F	A2G1S1F	unmod	110005	0.470552	0.0198436
10-5243-15	112500	42.3	99	1.11235	2	112502	-2.0715	-18	33	22	9	3	2	1	0	1	A3S3F	M6P2	A2S2	A1S1-M5	A2S2F	A2G1S1F	unmod	109879	0.470523	0.0198424
50-4464-2	111395	12.5	25	3.76294	8	111393	1.5568	14	32	20	7	3	2	1	1	1	A2S2F	M5	A2S2	M7P2	A2S2Ac1F	A2G1S1F	unmod	109314	0.470367	0.0198358
20-5767-5	110562	31.4	15	1.49552	1	110560	1.9246	17	33	20	4	3	1	1	0	1	A2G1S1F	M6	A2G2	M7P	A2S2F	A2G1S1F	unmod	109397	0.469595	0.0198033
114-3728-3	115560	5.6	11	8.36425	8	115563	-3.5722	-31	37	28	13	4	0	1	1	1	A2S2F	A1S1-M5	A2S2	A2S2	A2S1G1F	A2S2Ac1F	A3S3F	111732	0.468398	0.0197528
51-1597-7	117116	12.2	19	3.83676	3	117120	-3.2144	-27	41	29	15	4	1	1	2	1	A1S1F-M6P	A1S1-M5	A2S2	A2S2Ac1	A2S2Ac1F	A3S3F	A4S4F	112664	0.468085	0.0197396
25-898-8	113082	26.5	93	1.76619	2	113082	-0.3637	-3	33	24	10	3	0	1	1	1	A3S3F	M6	A2G2	A2S2Ac1	A2S2F	A3S3F	unmod	110127	0.46804	0.0197377
26-7728-5	111756	26.2	40	1.78259	2	111759	-2.7288	-24	33	21	7	3	2	1	1	1	A2S2F	A1S1-M5	A2S2Ac1	M7P2	A2S1G1F	A2G1S1F	unmod	109675	0.467039	0.0196955
32-5793-6	112970	19.5	27	2.38994	1	112967	2.4867	22	36	23	8	4	1	1	0	1	A2S2F	M6	A1G1 or A1G0-M4	M6P	A2S2F	A2S2F	A2S2F	110639	0.466038	0.0196533
69-5524-4	115268	9.2	14	5.06547	21	115272	-4.7021	-41	37	28	12	4	0	1	1	1	A2S2F	A1S1-M5	A2G2	A2S2	A2S2Ac1F	A2S2F	A3S3F	111730	0.466023	0.0196527
55-5315-2	110650	11.6	3	4.00826	2	110648	1.8011	16	33	19	5	3	1	1	0	1	A3G1S2F	M6	M5	M6P	A2S1G1F	A2S2F	unmod	109193	0.464958	0.0196077
12-10872-6	110855	41.7	19	1.11489	2	110851	3.7095	33	33	20	5	3	1	1	0	1	A2G2F	M6	A2S2	M7P	A2S1G1F	A2S2F	unmod	109399	0.464908	0.0196056
11-1617-10	112423	42.3	23	1.09783	2	112423	0.68	6	33	22	9	3	1	1	0	1	A2S2F	A2G1S1	A2S2	M8P	A2S2F	A2S2F	unmod	109802	0.46438	0.0195834
6-1299-10	112044	57	33	0.813208	2	112043	0.4754	4	33	23	7	3	1	1	0	1	A3G1S2F	A2S2	A2G2	M7P	A2S1G1F	A2S2F	unmod	110005	0.463529	0.0195475
94-4961-0	112705	7.4	129	6.25	12	112707	-2.0478	-18	36	26	5	4	0	1	2	1	A2G1S1F	M6	A2G2	A2G1S1	A2S1G1F	A2S2Ac2F	A2G2F	111165	0.4625	0.0195041
53-5078-0	114192	12	13	3.84778	42	114195	-2.9395	-26	37	27	9	4	0	1	1	1	A2S2F	M6	A2G2	A2S2	A2S2Ac1F	A2G1S1F	A3G1S2F	111529	0.461734	0.0194718
7-8770-15	110809	45.5	20	1.01362	8	110812	-2.9406	-27	32	21	5	3	0	1	0	1	A2G2F	M6	M5	A2S2	A2S1G1F	A3G1S2F	unmod	109353	0.461197	0.0194491
64-8687-4	110944	9.5	4	4.84933	12	110941	2.9264	26	31	21	6	3	0	1	0	1	A2S2F	A1S1-M5	M5	A2G1S1	A2G2F	A2S2F	unmod	109197	0.460686	0.0194276
33-11735-6	110675	19.4	33	2.37342	2	110679	-3.9438	-36	34	19	4	3	3	1	0	1	A1G1F-M6P	M5	A2G1S1	M7P2	A2S1G1F	A2S2F	unmod	109510	0.460443	0.0194173
106-2243-2	116580	6	50	7.67386	2	116583	-3.3155	-28	41	28	14	4	1	1	1	1	A1S1F-M6P	M6	A2S2	A2S2	A2S2Ac1F	A3S3F	A4S4F	112460	0.460432	0.0194168
37-1788-10	116089	17	42	2.70758	4	116091	-2.1574	-19	39	29	13	4	0	1	1	1	A3S3F	M6	A2G2	A2S2Ac1	A2S2F	A2S2F	A4S4F	112260	0.460289	0.0194108
43-2880-2	111306	13.9	5	3.305	1	111305	0.9991	9	34	20	6	3	1	1	0	1	A2S2F	M6	A2G2	M8P	A2S2F	A2S2F	unmod	109558	0.459396	0.0193732
16-12062-7	111624	35.4	15	1.29656	14	111620	4.3039	39	32	21	8	2	1	1	0	1	M6P	M5	A2G1S1	A2S2	A2S2F	A3S3F	unmod	109294	0.458981	0.0193557
19-5536-1	111099	34.1	17	1.34391	1	111101	-1.8506	-17	34	19	6	3	1	1	0	1	A2S2F	A1S1-M5	M5	M8P	A2S1G1F	A2S2F	unmod	109352	0.458273	0.0193258
26-7728-6	111756	26.2	43	1.74764	2	111759	-2.7288	-24	33	21	7	3	2	1	1	1	A1S1F-M6P	A2G1S1	A2S2	M6P	A2S1G1F	A2S2Ac1F	unmod	109675	0.457882	0.0193093
15-10801-2	111682	36.1	20	1.268	1	111678	3.8562	35	32	22	7	3	1	1	0	1	A2S2F	A2G1S1	A2G1S1	M7P	A2S1G1F	A2S2F	unmod	109643	0.457747	0.0193036
24-11387-9	110513	27.7	74	1.65094	6	110517	-3.77	-34	33	19	4	3	3	1	0	1	A3G1S2F	M6P2	M5	M6P	A2G2F	A2S2F	unmod	109348	0.457311	0.0192853
114-3728-4	115560	5.6	12	8.16189	20	115563	-3.5722	-31	37	28	13	4	0	1	1	1	A2S2F	A1S1-M5	A2S2	A2S2	A2S2Ac1F	A2G1S1F	A3S3F	111732	0.457066	0.0192749
53-5078-1	114192	12	14	3.8055	12	114195	-2.9395	-26	37	27	9	4	0	1	1	1	A2S2F	M6	A2G2	A2S2Ac1	A2S1G1F	A2G1S1F	A3S3F	111529	0.45666	0.0192578
4-5480-10	110968	61.9	89	0.73692	2	110970	-1.8498	-17	34	19	5	3	3	1	0	1	A1G1F-M6P	M5	A2G1S1	M7P2	A2S2F	A2S2F	unmod	109512	0.456153	0.0192364
43-2880-3	111306	13.9	6	3.2814	2	111305	0.9991	9	34	20	6	3	1	1	0	1	A1S1F-M6P	M6	A2G1S1	A1S1-M5	A2S1G1F	A2S2F	unmod	109558	0.456114	0.0192348
51-1597-8	117116	12.2	21	3.73212	4	117120	-3.2144	-27	41	29	15	4	1	1	2	1	A3S3F	A2S2	A2S2	M8P	A2S2Ac2F	A2S2F	A4S4F	112664	0.455319	0.0192012
0-10069-2	111842	100	194	0.454775	2	111839	3.6688	33	33	21	7	3	3	1	1	1	A1S1F-M6P	M6P2	A2G1S1	A2S2Ac1	A2S1G1F	A2S2F	unmod	109762	0.454775	0.0191783
0-4024-11	111842	100	196	0.454775	6	111841	1.4605	13	34	21	7	3	1	1	1	1	A2S2F	A1S1-M5	A2S2	M8P	A2G2F	A2S2Ac1F	unmod	109762	0.454775	0.0191783
0-1825-18	111842	100	197	0.454775	6	111843	-0.6792	-6	32	23	7	3	0	1	1	1	A2G2F	M6	A2S2	A2S2Ac1	A2S1G1F	A3G1S2F	unmod	109762	0.454775	0.0191783
0-1825-19	111842	100	202	0.454775	4	111843	-0.6792	-6	32	23	7	3	0	1	1	1	A3S3F	M6	A2G2	A2G2	A2S2Ac1F	A2S2F	unmod	109762	0.454775	0.0191783
0-1825-20	111842	100	204	0.454775	6	111843	-0.6792	-6	32	23	7	3	0	1	1	1	A2G2F	M6	A2G1S1	A2S2Ac1	A2S1G1F	A3S3F	unmod	109762	0.454775	0.0191783
0-4024-12	111842	100	208	0.454775	2	111841	1.4605	13	34	21	7	3	1	1	1	1	A3S3F	M6	A2G1S1	M7P	A2S2Ac1F	A2G1S1F	unmod	109762	0.454775	0.0191783
2-8859-30	111260	85.1	146	0.533867	1	111263	-3.0581	-27	32	21	6	3	2	1	0	1	A1G1F-M5P	A2S2	A2S2	M6P	A2S1G1F	A2G1S1F	unmod	109513	0.454321	0.0191592
2-8859-31	111260	85.1	147	0.533867	6	111263	-3.0581	-27	32	21	6	3	2	1	0	1	A3G1S2F	M6P2	A2G2	M5	A2S2F	A2S2F	unmod	109513	0.454321	0.0191592
28-13771-3	111389	22.9	7	1.98293	1	111384	4.8324	43	34	20	6	3	2	1	0	1	A1S1F-M6P	A1S1-M5	A2S2	M6P	A2S1G1F	A2G1S1F	unmod	109642	0.454091	0.0191494
137-9918-1	110540	3.5	81	12.963	2	110537	3.3521	30	34	19	4	2	2	1	2	1	A1S1-M6P	M6	A2G2	M6P	A2S1G1F	A2S2Ac2F	unmod	109291	0.453704	0.0191331
100-908-0	111119	6.7	42	6.76923	2	111119	-0.2669	-2	34	19	6	2	2	1	2	1	M7P2	M6	A2S2	A1S1-M5	A2S1G1F	A2S2Ac2F	unmod	109287	0.453538	0.0191262
3-4749-8	112134	81	135	0.558919	2	112132	1.8139	16	34	21	8	3	1	1	1	1	A3S3F	M6	A2S2	M7P	A2S2Ac1F	A2G1S1F	unmod	109762	0.452725	0.0190918
74-13622-4	111042	9	5	5.01938	12	111037	4.6889	42	32	21	6	2	1	1	0	1	M6P	A1S1-M5	A2G1S1	A2S2	A2G2F	A2S2F	unmod	109294	0.451744	0.0190505
59-65-0	114563	10.6	1	4.2507	6	114563	0.0563	0	38	26	10	4	2	1	0	1	A2S2F	A1S1-M4	A2S2	M7P2	A2S1G1F	A2G1S1F	A3S3F	111651	0.450574	0.0190011
99-4498-0	115921	6.8	0	6.62498	4	115926	-4.9455	-43	39	28	13	4	1	1	0	1	A1S1F-M6PGlcNAc	A1S1-M5	A2S2	A2S2	A2S2F	A2S2F	A3S3F	112134	0.450498	0.0189979
131-1438-2	116629	3.9	2	11.5455	2	116631	-2.2552	-19	39	29	15	4	0	1	0	1	A2S2F	M6	A3S3	A2S2	A2S2F	A2S2F	A4S4F	112260	0.450273	0.0189885
131-1438-3	116629	3.9	3	11.5455	6	116631	-2.2552	-19	39	29	15	4	0	1	0	1	A3S3F	M6	A3S3	A2S2	A2S2F	A2S2F	A3S3F	112260	0.450273	0.0189885
16-12062-8	111624	35.4	16	1.27113	6	111620	4.3039	39	32	21	8	2	1	1	0	1	M5P	M6	A2S2	A2S2	A2S2F	A3G1S2F	unmod	109294	0.449981	0.0189761
30-2564-11	115509	21.8	69	2.06391	4	115511	-2.3244	-20	39	27	12	4	2	1	0	1	A3S3F	M6P2	M5	A2S2	A2S1G1F	A2S2F	A4S4F	112014	0.449933	0.0189741
42-3138-1	116166	15.5	1	2.89947	3	116162	3.8708	33	41	29	12	4	1	1	0	1	A1S1F-M6P	A1S1-M5	A2G2	A2S2	A2S1G1F	A3S3F	A4S4F	112671	0.449418	0.0189524
1-10069-25	111551	92.7	170	0.484795	4	111555	-3.5502	-32	32	21	7	3	2	1	0	1	A3S3F	M6P2	A2G2	M5	A2S2F	A2S2F	unmod	109512	0.449405	0.0189518
1-2178-6	111551	92.7	171	0.484795	12	111552	-0.7602	-7	32	23	6	3	0	1	1	1	A3G1S2F	M6	A2G1S1	A2S2Ac1	A2G2F	A2G1S1F	unmod	109762	0.449405	0.0189518
1-2178-7	111551	92.7	174	0.484795	4	111552	-0.7602	-7	32	23	6	3	0	1	1	1	A3S3F	M6	A2G2	A2S2Ac1	A2G2F	A2G1S1F	unmod	109762	0.449405	0.0189518
1-3885-5	111551	92.7	177	0.484795	2	111550	1.3795	12	34	21	6	3	1	1	1	1	A2G1S1F	A1S1-M5	A2G1S1	M8P	A2S1G1F	A2S2Ac1F	unmod	109762	0.449405	0.0189518
1-3885-6	111551	92.7	181	0.484795	2	111550	1.3795	12	34	21	6	3	1	1	1	1	A3S3F	M6	A2G2	M7P	A2S2Ac1F	A2G1S1F	unmod	109762	0.449405	0.0189518
1-7155-1	111551	92.7	169	0.484795	6	111554	-2.5222	-23	32	21	8	1	2	1	0	1	M6P2	A1S1-M5	A2S2	A2S2	A2G1S1	A2S2F	unmod	109221	0.449405	0.0189518
52-5431-3	110331	12	145	3.74332	2	110333	-1.7712	-16	29	19	6	3	1	1	1	1	A2S2F	A1S1-M4	M3	M6P	A2S1G1F	A2S2Ac1F	unmod	108541	0.449198	0.0189431
5-2209-15	112337	59.5	33	0.754667	12	112337	0.8295	7	31	25	8	3	0	1	0	1	A3G1S2F	A2S2	A2G2	A2S2	A2G2F	A2S2F	unmod	110007	0.449027	0.0189359
70-5234-2	115017	9.1	24	4.91329	14	115021	-4.0381	-35	39	26	11	4	1	1	2	1	A3S3F	M6	A2S2	M6P	A2S2Ac2F	A2S2F	A3G1S2F	111729	0.44711	0.0188551
10-5243-16	112500	42.3	106	1.05673	2	112502	-2.0715	-18	33	22	9	3	2	1	0	1	A3S3F	M6P2	M5	A2S2	A2S1G1F	A3S3F	unmod	109879	0.446997	0.0188503
56-1776-1	112997	11.6	664	3.84615	1	112996	0.8143	7	33	23	11	1	2	1	0	1	M7P2	A2S2	A3S3	A2S2	A2S2	A2S2F	unmod	109793	0.446154	0.0188147
56-5591-0	112997	11.6	898	3.84615	20	112999	-2.3828	-21	37	25	6	4	0	1	3	1	A2G1S1F	M6	A2G2	A1S1-M5	A2S2Ac1F	A2S2Ac2F	A2G2F	111123	0.446154	0.0188147
56-8739-1	112997	11.6	657	3.84615	6	112993	3.8271	34	33	24	9	3	2	1	2	1	A3G1S2F	M6P2	A2G1S1	A2S2	A2S2Ac2F	A3G1S2F	unmod	110291	0.446154	0.0188147
56-8562-2	112997	11.6	679	3.84615	2	112993	3.7584	33	36	22	9	3	1	1	2	1	A3S3F	M6	A3S3	M8P	A2S1G1F	A2S2Ac2F	unmod	110291	0.446154	0.0188147
56-8739-2	112997	11.6	693	3.84615	4	112993	3.8271	34	33	24	9	3	2	1	2	1	A3S3F	M6P2	A2G2	A2S2Ac2	A2S2F	A3G1S2F	unmod	110291	0.446154	0.0188147
56-8739-3	112997	11.6	751	3.84615	2	112993	3.8271	34	33	24	9	3	2	1	2	1	A3S3F	M6P2	A2G1S1	A2S2Ac2	A2S1G1F	A3G1S2F	unmod	110291	0.446154	0.0188147
56-8562-3	112997	11.6	768	3.84615	1	112993	3.7584	33	36	22	9	3	1	1	2	1	A3S3F	M6	A2G1S1	M8P	A2S2Ac2F	A3S3F	unmod	110291	0.446154	0.0188147
56-3640-1	112997	11.6	792	3.84615	3	112995	1.6188	14	34	24	9	3	0	1	2	1	A3G1S2F	A1S1-M5	A2G1S1	A1S1-M5	A2S2Ac2F	A3G1S2F	unmod	110291	0.446154	0.0188147
56-8739-4	112997	11.6	863	3.84615	4	112993	3.8271	34	33	24	9	3	2	1	2	1	A3S3F	M6P2	A2G1S1	A2G1S1	A2S2Ac2F	A3G1S2F	unmod	110291	0.446154	0.0188147
56-8739-5	112997	11.6	921	3.84615	1	112993	3.8271	34	33	24	9	3	2	1	2	1	A3S3F	M6P2	A2G2	A2S2Ac2	A2S1G1F	A3S3F	unmod	110291	0.446154	0.0188147
56-8739-6	112997	11.6	1036	3.84615	3	112993	3.8271	34	33	24	9	3	2	1	2	1	A3G1S2F	M6P2	A2G1S1	A2S2Ac2	A2S2F	A3G1S2F	unmod	110291	0.446154	0.0188147
56-3640-2	112997	11.6	1105	3.84615	8	112995	1.6188	14	34	24	9	3	0	1	2	1	A2S2F	M6	M3	A2S2	A2G1S1	A2S2Ac2F	A2S2F	110291	0.446154	0.0188147
56-7003-0	112997	11.6	822	3.84615	2	113000	-3.0332	-27	39	21	7	4	3	1	2	1	A1S1F-M6P	M5	M5	M7P2	A2S2Ac2F	A2S2F	A2S2F	110874	0.446154	0.0188147
56-7003-1	112997	11.6	1122	3.84615	2	113000	-3.0332	-27	39	21	7	4	3	1	2	1	A1S1F-M6P	M6	M4	M7P2	A2S2Ac2F	A2S2F	A2S2F	110874	0.446154	0.0188147
11-1617-11	112423	42.3	24	1.05435	2	112423	0.68	6	33	22	9	3	1	1	0	1	A2S2F	A1S1-M5	A2S2	A1S1-M6P	A2S2F	A2G1S1F	unmod	109802	0.445989	0.0188078
71-8789-3	111481	9.1	4	4.89993	2	111478	3.1106	28	31	22	7	3	0	1	1	1	A2S2F	M6	A2G2	A2S2Ac1	A2S1G1F	A2S2F	unmod	109400	0.445894	0.0188038
25-898-9	113082	26.5	98	1.68209	12	113082	-0.3637	-3	33	24	10	3	0	1	1	1	A3G1S2F	M6	A3S3	A2G1S1	A2S2Ac1F	A2S2F	unmod	110127	0.445753	0.0187978
33-11735-7	110675	19.4	39	2.2943	2	110679	-3.9438	-36	34	19	4	3	3	1	0	1	A1G1F-M5P	M6	A2S2	M7P2	A2G2F	A2S2F	unmod	109510	0.445095	0.0187701
33-8651-0	110675	19.4	38	2.2943	2	110678	-2.9158	-26	34	19	5	1	3	1	0	1	M7P2	A1S1-M5	A2G1S1	M6P	A2G1S1	A2S2F	unmod	109219	0.445095	0.0187701
97-4831-3	114398	7.2	19	6.1812	1	114401	-3.0096	-26	37	26	10	4	2	1	0	1	A2S2F	A2G1S1	A2G1S1	M7P2	A2S2F	A2S2F	A2S2F	111486	0.445047	0.018768
161-1717-1	116394	2.4	1	18.5409	10	116391	2.3568	20	37	29	15	4	0	1	2	1	A3S3F	A1S1-M4	A2S2	A2S2	A2S2Ac2F	A2S2F	A3S3F	111941	0.444981	0.0187653
37-1788-11	116089	17	43	2.61733	12	116091	-2.1574	-19	39	29	13	4	0	1	1	1	A3G1S2F	M6	A2S2	A2S2Ac1	A2S2F	A2G1S1F	A4S4F	112260	0.444946	0.0187638
37-1788-12	116089	17	44	2.61733	8	116091	-2.1574	-19	39	29	13	4	0	1	1	1	A3S3F	M6	A2G1S1	A2G1S1	A2S2Ac1F	A2S2F	A4S4F	112260	0.444946	0.0187638
167-10968-1	111420	2.2	2	20.1931	1	111423	-3.8033	-34	35	19	6	3	3	1	0	1	A1S1F-M6P	M6	A2G1S1	M7P2	A2S2F	A2S2F	unmod	109672	0.444248	0.0187344
65-6094-0	112615	9.5	1	4.66968	5	112618	-2.4418	-22	36	22	8	3	1	1	0	1	M5P	M6	M5	A2S2	A2S2F	A2S2F	A2S2F	110285	0.44362	0.0187079
6-6987-11	112044	57	34	0.776244	1	112041	2.615	23	35	21	7	3	2	1	0	1	A1S1F-M6P	A1S1-M5	A2G2	M6P	A2S2F	A3S3F	unmod	110005	0.442459	0.0186589
7-3848-0	110809	45.5	21	0.971386	1	110808	1.3387	12	36	17	5	3	2	1	0	1	A1S1F-M6P	M6	M5	M8P	A2S2F	A2S2F	unmod	109353	0.441981	0.0186388
53-5078-2	114192	12	15	3.67865	12	114195	-2.9395	-26	37	27	9	4	0	1	1	1	A2S2F	M6	A2G2	A2S2	A2S1G1F	A2S2Ac1F	A3G1S2F	111529	0.441438	0.0186158
11-6239-7	112423	42.3	25	1.04348	4	112426	-2.4173	-22	32	23	9	3	0	1	1	1	A3S3F	M6	A2G2	A2S2Ac1	A2S2F	A2S2F	unmod	109760	0.441391	0.0186139
159-190-0	117404	2.5	18	17.6538	6	117404	-0.4356	-4	41	31	15	4	0	1	1	1	A3S3F	M6	A2S2	A2S2Ac1	A3G1S2F	A3G1S2F	A4S4F	112993	0.441344	0.0186119
5-7695-11	112337	59.5	34	0.741427	2	112334	2.9692	26	33	23	8	3	1	1	0	1	A1S1F-M6PGlcNAc	A1S1-M5	A2G1S1	A2G1S1	A2S2F	A2S2F	unmod	110007	0.441149	0.0186037
9-4348-1	111454	43.6	243	1.00756	3	111453	1.5276	14	32	22	6	4	0	1	0	1	A2S2F	M5	M5	A2G1S1	A2S1G1F	M2F	A2S2F	109707	0.439295	0.0185255
9-5334-2	111454	43.6	251	1.00756	4	111452	1.8912	17	34	19	7	2	2	1	3	1	M7P2	M6	A2S2Ac1	A1S1-M5	A2S2Ac2F	A2S2F	unmod	109289	0.439295	0.0185255
9-856-5	111454	43.6	259	1.00756	2	111455	-0.2485	-2	32	21	7	2	1	1	3	1	M6P	A1S1-M5	A2G1S1	A2S2Ac2	A2S1G1F	A2S2Ac1F	unmod	109289	0.439295	0.0185255
9-4612-5	111454	43.6	240	1.00756	18	111453	1.6513	15	36	22	4	3	1	1	0	1	M6P	M5	M5	A2G1S1	A2G2F	A2S2F	A2G1S1F	110289	0.439295	0.0185255
9-4612-6	111454	43.6	246	1.00756	9	111453	1.6513	15	36	22	4	3	1	1	0	1	M5P	M6	A2G2	M5	A2G2F	A2S2F	A2S2F	110289	0.439295	0.0185255
9-4612-7	111454	43.6	252	1.00756	4	111453	1.6513	15	36	22	4	3	1	1	0	1	M6P	M5	A2G2	M5	A2S1G1F	A2S2F	A2G1S1F	110289	0.439295	0.0185255
9-4612-8	111454	43.6	272	1.00756	6	111453	1.6513	15	36	22	4	3	1	1	0	1	M6P	M5	M5	A2G1S1	A2S1G1F	A2S2F	A2G2F	110289	0.439295	0.0185255
21-3145-7	112676	28.5	7	1.54011	4	112675	1.2784	11	32	23	10	3	0	1	0	1	A3S3F	A1S1-M5	A2S2	A1S1-M4	A2S1G1F	A2S2F	unmod	109764	0.438933	0.0185102
15-10801-3	111682	36.1	22	1.21516	4	111678	3.8562	35	32	22	7	3	1	1	0	1	A1G1F-M5P	A1S1-M5	A2G1S1	A2S2	A2S1G1F	A2S2F	unmod	109643	0.438674	0.0184993
16-6997-4	111624	35.4	17	1.233	2	111627	-2.4878	-22	35	20	6	3	3	1	0	1	A1S1F-M6P	A1S1-M5	A2S2	M7P2	A2G2F	A2S2F	unmod	109877	0.436482	0.0184068
78-1070-0	117183	8.9	30	4.90094	2	117186	-2.2039	-19	42	31	13	4	2	1	2	1	A3S3F	A2S2Ac2	A2G2	M7P2	A3G1S2F	A3G1S2F	A4S4F	113313	0.436184	0.0183943
14-7992-11	111917	37.5	27	1.16158	2	111920	-2.9015	-26	33	22	7	3	2	1	0	1	A3S3F	A1S1-M4	A2G1S1	M7P2	A2S1G1F	A2G1S1F	unmod	109878	0.435593	0.0183694
30-2564-12	115509	21.8	74	1.99734	1	115511	-2.3244	-20	39	27	12	4	2	1	0	1	A2S2F	M6P2	A2S2	A1S1-M5	A2S1G1F	A2S2F	A4S4F	112014	0.435419	0.0183621
30-2564-13	115509	21.8	75	1.99734	3	115511	-2.3244	-20	39	27	12	4	2	1	0	1	A3S3F	M6P2	A2S2	A1S1-M5	A2S1G1F	A2S2F	A3S3F	112014	0.435419	0.0183621
138-1831-1	117528	3.4	9	12.776	8	117533	-4.8482	-41	40	31	16	4	0	1	1	1	A3S3F	A1S1-M5	A2S2	A2S2	A2S2Ac1F	A3G1S2F	A4S4F	112826	0.434382	0.0183183
4-11739-18	110968	61.9	97	0.700074	4	110972	-3.9894	-36	32	21	5	3	2	1	0	1	A2S2F	M6P2	A2G1S1	A1S1-M5	A2G2F	A2G1S1F	unmod	109512	0.433346	0.0182746
5-2209-16	112337	59.5	35	0.728187	6	112337	0.8295	7	31	25	8	3	0	1	0	1	A2G2F	A2G1S1	A2G1S1	A2S2	A2S1G1F	A3S3F	unmod	110007	0.433272	0.0182715
80-1930-6	117476	8.7	8	4.97983	3	117481	-4.8526	-41	42	30	15	4	2	1	0	1	A3G1S2F	A2S2	A3S3	M8P2	A2S2F	A2S2F	A4S4F	113107	0.433245	0.0182704
20-11850-0	110562	31.4	16	1.37967	2	110566	-3.9627	-36	32	19	5	3	2	1	0	1	A2S2F	A1S1-M4	M5	M7P2	A2S1G1F	A2G1S1F	unmod	109105	0.433217	0.0182692
100-908-1	111119	6.7	44	6.46154	4	111119	-0.2669	-2	34	19	6	2	2	1	2	1	M7P2	M6	A2G1S1	A1S1-M5	A2S2Ac2F	A2S2F	unmod	109287	0.432923	0.0182568
82-5938-1	111015	8.4	2	5.14798	2	111013	2.0272	18	34	20	5	3	1	1	0	1	A2S2F	M6	A2G1S1	M8P	A2S1G1F	A2G1S1F	unmod	109559	0.43243	0.018236
17-5083-17	112209	34.1	52	1.26796	2	112211	-1.9121	-17	33	22	8	3	2	1	0	1	A3S3F	A1S1-M4	A2G1S1	M7P2	A2S2F	A2G1S1F	unmod	109879	0.432375	0.0182337
16-12062-9	111624	35.4	18	1.22029	9	111620	4.3039	39	32	21	8	2	1	1	0	1	A1S1F-M6P	M5	A2S2	A2S2	A2G1S1	A2S2F	unmod	109294	0.431982	0.0182171
22-14628-7	110403	28.5	9	1.51336	2	110398	4.8761	44	32	20	4	3	1	1	0	1	A2S2F	M5	A2G2	M7P	A2S1G1F	A2G1S1F	unmod	109238	0.431308	0.0181887
53-5078-3	114192	12	16	3.59408	18	114195	-2.9395	-26	37	27	9	4	0	1	1	1	A2S2F	M6	A2G1S1	A2S2Ac1	A2S1G1F	A2G1S1F	A3G1S2F	111529	0.43129	0.0181879
73-747-4	116143	9	31	4.79167	20	116142	0.9081	8	37	29	14	4	0	1	3	1	A3S3F	A1S1-M4	A2S2	A2S2	A2S2Ac1F	A2S2Ac2F	A3G1S2F	111939	0.43125	0.0181862
73-747-5	116143	9	32	4.79167	9	116142	0.9081	8	37	29	14	4	0	1	3	1	A2S2F	A1S1-M4	A2G1S1	A2S2Ac1	A2S2Ac2F	A2S2F	A4S4F	111939	0.43125	0.0181862
63-2879-0	112387	9.7	26	4.42953	6	112389	-1.1311	-10	30	24	9	3	0	1	3	1	A2S2F	A2S2Ac2	A2G2	A2S2	A2S1G1F	A2S2Ac1F	unmod	109640	0.429664	0.0181194
37-1788-13	116089	17	46	2.52708	4	116091	-2.1574	-19	39	29	13	4	0	1	1	1	A3G1S2F	M6	A2S2	A2S2	A2S1G1F	A2S2Ac1F	A4S4F	112260	0.429603	0.0181168
37-1788-14	116089	17	47	2.52708	18	116091	-2.1574	-19	39	29	13	4	0	1	1	1	A3S3F	M6	A2G1S1	A2S2Ac1	A2S2F	A3S3F	A3G1S2F	112260	0.429603	0.0181168
155-1817-0	116698	2.8	2	15.3316	1	116701	-2.9024	-25	41	28	14	4	3	1	0	1	A1S1F-M6P	M6P2	A2S2	A2S2	A2S2F	A3S3F	A4S4F	112621	0.429284	0.0181033
81-12277-5	111238	8.4	50	5.10471	1	111234	4.2433	38	32	20	7	3	0	1	1	1	A2S2F	M6	A2S2Ac1	M6	A2S1G1F	A2S2F	unmod	109157	0.428796	0.0180827
6-1299-11	112044	57	35	0.751602	2	112043	0.4754	4	33	23	7	3	1	1	0	1	A3S3F	A2G1S1	A2G1S1	M7P	A2S1G1F	A2G1S1F	unmod	110005	0.428413	0.0180666
18-5750-15	112630	34.1	30	1.25592	6	112628	2.3067	20	31	25	9	3	0	1	0	1	A3S3F	A2G1S1	A2S2	A2S2	A2G2F	A2G1S1F	unmod	110009	0.428267	0.0180604
11-6239-8	112423	42.3	26	1.01087	12	112426	-2.4173	-22	32	23	9	3	0	1	1	1	A3G1S2F	M6	A2S2	A2S2Ac1	A2S2F	A2G1S1F	unmod	109760	0.427598	0.0180322
11-6239-9	112423	42.3	27	1.01087	8	112426	-2.4173	-22	32	23	9	3	0	1	1	1	A3S3F	M6	A2G1S1	A2G1S1	A2S2Ac1F	A2S2F	unmod	109760	0.427598	0.0180322
48-6425-6	112178	13.3	10	3.20641	8	112180	-2.4004	-21	32	22	9	3	0	1	0	1	A3S3F	A1S1-M5	M5	A2S2	A2S2F	A2G1S1F	unmod	109557	0.426453	0.0179839
2-5403-1	111260	85.1	148	0.500501	2	111258	1.8716	17	34	21	5	3	1	1	1	1	A2G1S1F	A1S1-M5	A2G2	M8P	A2S1G1F	A2S2Ac1F	unmod	109762	0.425926	0.0179617
2-798-0	111260	85.1	149	0.500501	18	111261	-0.268	-2	32	23	5	3	0	1	1	1	A3G1S2F	M6	A2G2	A2G1S1	A2G2F	A2S2Ac1F	unmod	109762	0.425926	0.0179617
24-11387-10	110513	27.7	80	1.53302	1	110517	-3.77	-34	33	19	4	3	3	1	0	1	A1S1F-M6P	A1S1-M5	A2G2	M7P2	A1G0F	A2S2F	unmod	109348	0.424646	0.0179077
19-5536-2	111099	34.1	18	1.24477	3	111101	-1.8506	-17	34	19	6	3	1	1	0	1	A3G1S2F	M6	M5	M7P	A2S2F	A2S2F	unmod	109352	0.424466	0.0179001
10-10846-3	112500	42.3	111	1.00111	2	112505	-4.2798	-38	34	22	9	3	0	1	0	1	A3S3F	M6	A3S3	M6	A2S1G1F	A2S2F	unmod	109879	0.423471	0.0178582
10-10846-4	112500	42.3	113	1.00111	1	112505	-4.2798	-38	34	22	9	3	0	1	0	1	A3S3F	A1S1-M5	M5	A1S1-M5	A2S1G1F	A3S3F	unmod	109879	0.423471	0.0178582
25-898-10	113082	26.5	104	1.59798	6	113082	-0.3637	-3	33	24	10	3	0	1	1	1	A3S3F	M6	A2S2	A2S2Ac1	A3G1S2F	A2G1S1F	unmod	110127	0.423465	0.0178579
7-2505-5	110809	45.5	22	0.929152	4	110810	-0.8009	-7	34	19	5	3	1	1	0	1	A3S3F	M6	M5	M7P	A2G2F	A2S2F	unmod	109353	0.422764	0.0178284
27-1766-12	112918	23.7	24	1.78273	2	112919	-0.7592	-7	31	25	10	3	0	1	0	1	A3G1S2F	A2S2	A2S2	A2S2	A2S1G1F	A2G1S1F	unmod	110006	0.422507	0.0178175
39-3169-3	112829	16	41	2.63601	6	112830	-1.2728	-11	37	24	6	4	2	1	0	1	A2S2F	M5	A2G1S1	M7P2	A2S1G1F	A2S2F	A2G2F	111081	0.421761	0.0177861
28-13771-4	111389	22.9	8	1.83848	1	111384	4.8324	43	34	20	6	3	2	1	0	1	A2S2F	M6	A2G1S1	M8P2	A2S1G1F	A2S2F	unmod	109642	0.421011	0.0177544
30-4851-1	115509	21.8	78	1.93076	2	115513	-4.5328	-39	40	27	12	4	0	1	0	1	A3S3F	A1S1-M5	M5	A1S1-M5	A2S1G1F	A2S2F	A4S4F	112014	0.420905	0.01775
47-2124-7	116821	13.4	14	3.13411	2	116824	-3.623	-31	41	29	14	4	2	1	0	1	A3S3F	A2G1S1	A2S2	M8P2	A2S2F	A3S3F	A3S3F	112743	0.419971	0.0177106
55-5315-3	110650	11.6	4	3.61721	2	110648	1.8011	16	33	19	5	3	1	1	0	1	A2S2F	A1S1-M5	M5	M7P	A2S1G1F	A2G1S1F	unmod	109193	0.419596	0.0176948
112-6455-0	110271	5.7	0	7.35812	4	110269	2.1929	20	33	20	3	3	1	1	0	1	A2S2F	M6	A2G2	M7P	A2G2F	A2G1S1F	unmod	109397	0.419413	0.017687
35-12174-8	110157	17.4	25	2.40907	2	110161	-4.0637	-37	30	19	5	3	1	1	0	1	A2S2F	M5	A1S1	M6P	A2S1G1F	A2G1S1F	unmod	108701	0.419178	0.0176771
69-5524-5	115268	9.2	15	4.54859	9	115272	-4.7021	-41	37	28	12	4	0	1	1	1	A2S2F	A1S1-M5	A2S2	A2S2Ac1	A2S1G1F	A2S2F	A3G1S2F	111730	0.41847	0.0176473
122-4397-0	109861	4.4	2	9.50943	4	109862	-1.4578	-13	33	18	3	3	1	1	0	1	A2S2F	M6	M5	M7P	A2G2F	A2G1S1F	unmod	108987	0.418415	0.017645
45-3653-1	115634	13.7	17	3.0492	18	115638	-3.6097	-31	38	29	12	4	0	1	1	1	A3S3F	A1S1-M5	A2G1S1	A2S2Ac1	A2S1G1F	A2S2F	A3G1S2F	112097	0.417741	0.0176165
157-2742-0	115966	2.6	28	16.0584	4	115969	-3.0805	-27	40	27	13	4	1	1	2	1	A1S1F-M6P	M6	A2S2	A2S2	A2S2Ac2F	A2S2F	A4S4F	112095	0.417518	0.0176071
148-7546-0	112409	3.2	8	13	1	112412	-2.9449	-26	35	21	8	3	3	1	0	1	A1S1F-M6PGlcNAc	A1S1-M5	A2S2	M7P2	A2S2F	A2S2F	unmod	110079	0.416	0.0175431
36-2894-11	116621	17.4	98	2.38727	3	116625	-4.3851	-38	41	28	14	4	1	1	2	1	A2S2F	M6	A3S3	A1S1-M6P	A2S2Ac2F	A2S2F	A4S4F	112459	0.415385	0.0175172
33-5774-0	110675	19.4	41	2.13608	1	110673	1.9435	18	35	20	3	3	2	1	0	1	A1S1F-M6PGlcNAc	M6	A2G2	M7P	A2S1G1F	A2G1S1F	unmod	109801	0.414399	0.0174756
169-12860-0	110461	2.1	55	19.7279	4	110465	-4.2775	-39	27	20	7	3	0	1	2	1	A2S2F	A2S2Ac2	M5	A2S2	A2S1G1F	M2F	unmod	108338	0.414286	0.0174708
11-6239-10	112423	42.3	28	0.978261	4	112426	-2.4173	-22	32	23	9	3	0	1	1	1	A3G1S2F	M6	A2S2	A2S2	A2S1G1F	A2S2Ac1F	unmod	109760	0.413804	0.0174505
12-4598-13	110855	41.7	20	0.987471	2	110853	1.5698	14	31	22	5	3	0	1	0	1	A2S2F	M6	A2G2	A2G2	A2S2F	A2G1S1F	unmod	109399	0.411775	0.017365
71-8789-4	111481	9.1	5	4.50886	9	111478	3.1106	28	31	22	7	3	0	1	1	1	A2S2F	M6	A2G2	A2G1S1	A2S2Ac1F	A2S2F	unmod	109400	0.410306	0.017303
20-14720-1	110562	31.4	17	1.30595	4	110567	-4.9203	-45	33	18	5	3	2	1	1	1	A2S2F	M6	M5	M7P2	A2S2Ac1F	A2G1S1F	unmod	109063	0.410068	0.017293
14-7992-12	111917	37.5	28	1.09223	2	111920	-2.9015	-26	33	22	7	3	2	1	0	1	A3G1S2F	A1S1-M4	A2S2	M7P2	A2S1G1F	A2G1S1F	unmod	109878	0.409587	0.0172727
64-8687-5	110944	9.5	5	4.30489	2	110941	2.9264	26	31	21	6	3	0	1	0	1	A2S2F	M6	A2G2	A1S1-M4	A2S1G1F	A2S2F	unmod	109197	0.408964	0.0172464
86-6935-0	110357	7.7	2	5.30726	1	110355	2.3499	21	35	17	4	3	2	1	0	1	A1S1F-M6P	M6	M5	M7P	A2S1G1F	A2S2F	unmod	109192	0.408659	0.0172336
1-3885-7	111551	92.7	183	0.440723	4	111550	1.3795	12	34	21	6	3	1	1	1	1	A3G1S2F	M6	A2G1S1	M7P	A2S2Ac1F	A2G1S1F	unmod	109762	0.40855	0.0172289
1-2178-8	111551	92.7	191	0.440723	6	111552	-0.7602	-7	32	23	6	3	0	1	1	1	A3G1S2F	M6	A2G2	A2G2	A2S2Ac1F	A2S2F	unmod	109762	0.40855	0.0172289
1-2178-9	111551	92.7	193	0.440723	12	111552	-0.7602	-7	32	23	6	3	0	1	1	1	A3G1S2F	M6	A2G1S1	A2G1S1	A2G2F	A2S2Ac1F	unmod	109762	0.40855	0.0172289
51-1597-9	117116	12.2	26	3.34845	1	117120	-3.2144	-27	41	29	15	4	1	1	2	1	A3S3F	A1S1-M5	A2S2	M6P	A2S2Ac2F	A3S3F	A4S4F	112664	0.408511	0.0172273
24-11387-11	110513	27.7	84	1.47406	1	110517	-3.77	-34	33	19	4	3	3	1	0	1	A1G1F-M5P	M5	A2G2	M7P2	A2S2F	A2S2F	unmod	109348	0.408314	0.017219
12-9363-0	110855	41.7	21	0.976853	3	110858	-3.1355	-28	33	18	6	3	2	1	1	1	A2S2F	M6	M5	M7P2	A2S2Ac1F	A2S2F	unmod	109065	0.407348	0.0171782
6-6987-12	112044	57	36	0.714638	1	112041	2.615	23	35	21	7	3	2	1	0	1	A1S1F-M6P	A1S1-M5	A2G2	A1S1-M6P	A2S2F	A2S2F	unmod	110005	0.407344	0.0171781
72-2346-0	116534	9.1	4	4.4757	8	116537	-3.414	-29	41	29	13	4	1	1	2	1	A1S1F-M6P	A1S1-M5	A2G1S1	A2S2	A2S2Ac2F	A3G1S2F	A4S4F	112663	0.407289	0.0171758
41-8828-5	113283	15.8	101	2.57576	5	113287	-4.0716	-36	38	24	7	4	1	1	2	1	A2S2F	M6	A2G1S1	M7P	A2S2Ac2F	A2G1S1F	A2G1S1F	111160	0.40697	0.0171623
20-11850-1	110562	31.4	18	1.29542	1	110566	-3.9627	-36	32	19	5	3	2	1	0	1	A2S2F	M6	A1G1 or A1G0-M4	M7P2	A2S1G1F	A2S2F	unmod	109105	0.406761	0.0171535
37-1788-15	116089	17	50	2.3917	14	116091	-2.1574	-19	39	29	13	4	0	1	1	1	A3S3F	M6	A2S2	A2S2	A2S2Ac1F	A3G1S2F	A3G1S2F	112260	0.406588	0.0171462
37-1788-16	116089	17	51	2.3917	8	116091	-2.1574	-19	39	29	13	4	0	1	1	1	A3S3F	M6	A2G1S1	A2S2	A2S2Ac1F	A2G1S1F	A4S4F	112260	0.406588	0.0171462
28-7606-1	111389	22.9	9	1.77282	2	111387	2.6927	24	32	22	6	3	1	1	0	1	A2S2F	A2G1S1	A2G1S1	M7P	A2S1G1F	A2G1S1F	unmod	109642	0.405975	0.0171204
174-2394-0	116237	1.9	8	21.3287	1	116240	-3.0633	-26	43	27	12	4	3	1	0	1	A1S1F-M6P	A1S1-M5	A2S2	M7P2	A2S1G1F	A3S3F	A4S4F	112742	0.405245	0.0170896
61-2316-1	115433	10.1	1	4.0071	8	115431	2.1557	19	39	27	12	4	1	1	0	1	A1S1F-M6P	A1S1-M5	A2G1S1	A2S2	A2S2F	A2S2F	A3S3F	111938	0.404718	0.0170673
11-1617-12	112423	42.3	29	0.956522	1	112423	0.68	6	33	22	9	3	1	1	0	1	A2S2F	A1S1-M5	A3S3	M6P	A2S1G1F	A2S2F	unmod	109802	0.404609	0.0170627
0-4024-13	111842	100	214	0.404245	2	111841	1.4605	13	34	21	7	3	1	1	1	1	A2S2F	A1S1-M5	A2S2Ac1	M8P	A2S1G1F	A2G1S1F	unmod	109762	0.404245	0.0170474
0-1082-0	111842	100	218	0.404245	6	111843	-0.386	-3	33	21	7	3	2	1	3	1	A2S2F	A1S1-M5	A2G2	M7P2	A2S2Ac1F	A2S2Ac2F	unmod	109678	0.404245	0.0170474
129-2553-1	116044	4.1	1	9.84119	1	116047	-2.9437	-25	41	27	13	4	1	1	0	1	A2S2F	A1S1-M5	A2S2	M8P	A2S2F	A2S2F	A4S4F	112258	0.403489	0.0170155
129-2553-2	116044	4.1	2	9.84119	3	116047	-2.9437	-25	41	27	13	4	1	1	0	1	A3S3F	A1S1-M5	A2S2	M8P	A2S2F	A2S2F	A3S3F	112258	0.403489	0.0170155
8-9443-0	112792	45.4	300	0.884956	1	112796	-3.8951	-35	31	24	10	3	1	1	0	1	A1S1F-M6PGlcNAc	A2S2	A2S2	A2G0S1	A2S2F	A2S2F	unmod	109879	0.40177	0.016943
8-2120-4	112792	45.4	299	0.884956	9	112793	-0.8273	-7	38	23	6	4	1	1	2	1	A1S1F-M6P	M6	A2G2	M5	A2S2Ac2F	A2S2F	A2G1S1F	110960	0.40177	0.016943
8-2120-5	112792	45.4	302	0.884956	4	112793	-0.8273	-7	38	23	6	4	1	1	2	1	A1S1F-M6P	M6	M5	A2S2	A2S1G1F	A2S2Ac2F	A2G2F	110960	0.40177	0.016943
8-2120-6	112792	45.4	311	0.884956	3	112793	-0.8273	-7	38	23	6	4	1	1	2	1	A1S1F-M6P	M6	A2G2	M5	A2S1G1F	A2S2Ac2F	A2S2F	110960	0.40177	0.016943
8-9465-3	112792	45.4	292	0.884956	2	112796	-3.9091	-35	31	25	9	3	0	1	4	1	A3G1S2F	A2S2Ac2	A2G2	A2S2Ac2	A2S1G1F	A2S2F	unmod	110003	0.40177	0.016943
5-7695-12	112337	59.5	38	0.675228	4	112334	2.9692	26	33	23	8	3	1	1	0	1	A1S1F-M6P	A1S1-M4	A2G1S1	A2S2	A2S1G1F	A3G1S2F	unmod	110007	0.401761	0.0169426
5-2209-17	112337	59.5	39	0.675228	4	112337	0.8295	7	31	25	8	3	0	1	0	1	A3S3F	A2G1S1	A2G1S1	A2G1S1	A2G2F	A2S2F	unmod	110007	0.401761	0.0169426
79-4379-0	113627	8.8	34	4.56274	7	113625	2.2432	20	38	23	9	4	1	1	1	1	A2S2F	M6	M5	M6P	A2S2Ac1F	A2S2F	A3S3F	110964	0.401521	0.0169325
25-9979-0	113082	26.5	110	1.51388	56	113086	-4.3653	-39	36	25	7	4	0	1	2	1	A2S2F	A1S1-M5	M5	A2G1S1	A2G2F	A2S2Ac2F	A2G1S1F	110959	0.401177	0.016918
16-6997-5	111624	35.4	19	1.13131	1	111627	-2.4878	-22	35	20	6	3	3	1	0	1	A1G1F-M6P	A1S1-M5	A2S2	M7P2	A2S1G1F	A2S2F	unmod	109877	0.400483	0.0168888
34-52-6	113331	17.8	32	2.24977	4	113331	-0.0396	0	33	24	11	3	0	1	0	1	A3S3F	M6	A3S3	A2S2	A2S2F	A2G1S1F	unmod	110128	0.400459	0.0168877
6-4411-9	112044	57	37	0.702316	6	112045	-1.6643	-15	31	25	7	3	0	1	0	1	A3G1S2F	A2G1S1	A2G1S1	A2G1S1	A2G2F	A2S2F	unmod	110005	0.40032	0.0168819
6-4411-10	112044	57	38	0.702316	8	112045	-1.6643	-15	31	25	7	3	0	1	0	1	A2G2F	A2G1S1	A2G2	A2S2	A2S1G1F	A3S3F	unmod	110005	0.40032	0.0168819
6-6987-13	112044	57	39	0.702316	4	112041	2.615	23	35	21	7	3	2	1	0	1	A3G1S2F	M6	A2S2	M8P2	A2S2F	A2G1S1F	unmod	110005	0.40032	0.0168819
6-1299-12	112044	57	40	0.702316	2	112043	0.4754	4	33	23	7	3	1	1	0	1	A3S3F	A1S1-M5	A2G2	A1G1-M5P or M6PGlcNAc	A2S1G1F	A2S2F	unmod	110005	0.40032	0.0168819
74-13622-5	111042	9	6	4.44732	5	111037	4.6889	42	32	21	6	2	1	1	0	1	M6P	A1S1-M5	A2G2	A2S2	A2S2F	A2G1S1F	unmod	109294	0.400258	0.0168793
10-5243-17	112500	42.3	121	0.945495	2	112502	-2.0715	-18	33	22	9	3	2	1	0	1	A1S1F-M6P	A2G1S1	A2S2	M5P	A2S2F	A3S3F	unmod	109879	0.399944	0.016866
78-1954-1	117183	8.9	35	4.48384	1	117188	-4.105	-35	44	28	14	4	3	1	0	1	A1S1F-M6P	A1S1-M4	A3S3	M8P2	A2S2F	A3S3F	A4S4F	113106	0.399062	0.0168288
33-11735-8	110675	19.4	42	2.05696	1	110679	-3.9438	-36	34	19	4	3	3	1	0	1	A1G1F-M5P	M6	A2G1S1	M7P2	A2S2F	A2G1S1F	unmod	109510	0.399051	0.0168283
33-8651-1	110675	19.4	43	2.05696	4	110678	-2.9158	-26	34	19	5	1	3	1	0	1	M7P2	A1S1-M5	A2S2	M6P	A2G1S1	A2G1S1F	unmod	109219	0.399051	0.0168283
55-1071-1	110650	11.6	5	3.43254	4	110650	-0.3386	-3	31	21	5	3	0	1	0	1	A2S2F	M6	A2G2	A1S1-M4	A2S1G1F	A2G1S1F	unmod	109193	0.398175	0.0167914
71-8789-5	111481	9.1	6	4.37083	8	111478	3.1106	28	31	22	7	3	0	1	1	1	A2G1S1F	M6	A2G1S1	A2S2	A2S1G1F	A2S2Ac1F	unmod	109400	0.397746	0.0167733
2-8859-32	111260	85.1	155	0.467134	8	111263	-3.0581	-27	32	21	6	3	2	1	0	1	A3S3F	M6P2	M5	A2G1S1	A2G2F	A2S2F	unmod	109513	0.397531	0.0167643
2-8859-33	111260	85.1	162	0.467134	2	111263	-3.0581	-27	32	21	6	3	2	1	0	1	A2G2F	M6P2	A2S2	A1S1-M5	A2S1G1F	A2S2F	unmod	109513	0.397531	0.0167643
2-5403-2	111260	85.1	158	0.467134	4	111258	1.8716	17	34	21	5	3	1	1	1	1	A3G1S2F	M6	A2G2	M7P	A2S2Ac1F	A2G1S1F	unmod	109762	0.397531	0.0167643
2-5876-1	111260	85.1	156	0.467134	6	111262	-2.0301	-18	32	21	7	1	2	1	0	1	M7P2	A1S1-M4	A2S2	A2S2	A2G1S1	A2G1S1F	unmod	109222	0.397531	0.0167643
109-1360-0	116747	5.8	0	6.83875	2	116744	2.2719	19	41	29	14	4	1	1	0	1	A1S1F-M6P	A1S1-M5	A2S2	A2S2	A2S1G1F	A3S3F	A4S4F	112669	0.396648	0.016727
42-1637-0	116166	15.5	2	2.55761	2	116168	-2.0165	-17	40	28	13	4	2	1	0	1	A3S3F	A1S1-M4	A2S2	M7P2	A2S1G1F	A2S2F	A4S4F	112379	0.396429	0.0167178
88-6389-7	114690	7.7	11	5.13714	8	114695	-4.3657	-38	38	26	11	4	0	1	0	1	A2S2F	M6	M5	A2S2	A2S2F	A2G1S1F	A4S4F	111487	0.395559	0.0166811
134-14332-0	110791	3.6	17	10.9868	4	110786	4.863	44	34	19	5	2	2	1	1	1	M7P2	M6	A2G2	A1S1-M5	A2S2Ac1F	A2S2F	unmod	109292	0.395524	0.0166796
163-1302-0	116864	2.4	19	16.4675	8	116866	-2.2143	-19	41	29	14	4	2	1	1	1	A3S3F	A2G1S1	A2S2	M8P2	A2S2Ac1F	A2S2F	A4S4F	112745	0.395219	0.0166668
117-1383-0	109904	5.1	24	7.74908	4	109904	-0.4487	-4	33	18	3	3	1	1	1	1	A2G1S1F	M6	M5	M7P	A2G2F	A2S2Ac1F	unmod	108988	0.395203	0.0166661
39-3169-4	112829	16	45	2.46775	12	112830	-1.2728	-11	37	24	6	4	2	1	0	1	A2S2F	M5	A2S2	M7P2	A2S1G1F	A2G1S1F	A2G2F	111081	0.39484	0.0166508
12-10872-7	110855	41.7	22	0.944999	4	110851	3.7095	33	33	20	5	3	1	1	0	1	A1S1F-M6P	A1S1-M5	M5	A2G1S1	A2S1G1F	A2G1S1F	unmod	109399	0.394065	0.0166181
28-1549-3	111389	22.9	10	1.72029	8	111389	0.5531	5	30	24	6	3	0	1	0	1	A2G2F	A2G1S1	A2G2	A2S2	A2S1G1F	A2S2F	unmod	109642	0.393946	0.0166131
7-8770-16	110809	45.5	23	0.865801	2	110812	-2.9406	-27	32	21	5	3	0	1	0	1	A2G1S1F	M6	A2S2	A1S1-M5	A2G2F	A2G1S1F	unmod	109353	0.393939	0.0166128
99-4498-1	115921	6.8	1	5.78464	2	115926	-4.9455	-43	39	28	13	4	1	1	0	1	A1S1F-M6P	A1S1-M4	A2S2	A2S2	A2S1G1F	A2S2F	A4S4F	112134	0.393355	0.0165882
113-12370-0	111167	5.6	215	7.01754	1	111171	-4.2301	-38	36	18	5	3	4	1	0	1	A1S1F-M6P	M6P2	M5	M7P	A2S1G1F	A3S3F	unmod	109711	0.392982	0.0165724
113-10217-2	111167	5.6	191	7.01754	2	111163	3.5051	32	32	21	6	2	1	1	3	1	M6P	A1S1-M5	A2G2	A2S2Ac2	A2S1G1F	A2S2Ac1F	unmod	109293	0.392982	0.0165724
43-2880-4	111306	13.9	7	2.82106	2	111305	0.9991	9	34	20	6	3	1	1	0	1	A2S2F	M6	A2G1S1	M8P	A2S2F	A2G1S1F	unmod	109558	0.392127	0.0165364
99-4498-2	115921	6.8	2	5.7651	2	115926	-4.9455	-43	39	28	13	4	1	1	0	1	A2S2F	A2G1S1	A2S2	M7P	A2S2F	A2S2F	A4S4F	112134	0.392027	0.0165321
16-6997-6	111624	35.4	20	1.10589	1	111627	-2.4878	-22	35	20	6	3	3	1	0	1	A1S1F-M6P	A1S1-M5	A2G1S1	M7P2	A2S2F	A2G1S1F	unmod	109877	0.391483	0.0165092
11-6239-11	112423	42.3	30	0.923913	8	112426	-2.4173	-22	32	23	9	3	0	1	1	1	A3S3F	M6	A2G1S1	A2S2	A2S2Ac1F	A2G1S1F	unmod	109760	0.390815	0.0164811
99-4498-3	115921	6.8	3	5.74555	6	115926	-4.9455	-43	39	28	13	4	1	1	0	1	A3S3F	A2G1S1	A2S2	M7P	A2S2F	A2S2F	A3S3F	112134	0.390698	0.0164761
29-722-4	115141	22.6	4	1.72864	6	115140	0.6413	6	39	27	11	4	1	1	0	1	A1S1F-M6P	A1S1-M5	A2G2	A2S2	A2S2F	A2S2F	A3S3F	111937	0.390672	0.016475
12-10872-8	110855	41.7	23	0.934381	3	110851	3.7095	33	33	20	5	3	1	1	0	1	A1S1F-M6P	A1S1-M5	A2G2	M5	A2S1G1F	A2S2F	unmod	109399	0.389637	0.0164314
7-4093-0	110809	45.5	24	0.855242	2	110808	1.4074	13	33	19	5	3	3	1	0	1	A1S1F-M6P	M6P2	M5	A2G1S1	A2S1G1F	A2S2F	unmod	109353	0.389135	0.0164102
143-1207-0	117281	3.3	2	11.77	16	117284	-2.7315	-23	40	31	15	4	0	1	2	1	A3S3F	A1S1-M5	A2G1S1	A2S2	A2S2Ac2F	A3G1S2F	A4S4F	112828	0.388409	0.0163796
83-4753-3	110713	8.1	75	4.79452	6	110715	-1.5898	-14	32	19	6	2	1	1	2	1	M6P	A1S1-M5	M5	A2S2	A2S2Ac2F	A2G1S1F	unmod	108882	0.388356	0.0163774
103-3158-0	110107	6.3	29	6.1599	6	110105	1.0761	10	32	20	4	1	1	1	0	1	M6P	M6	A2G2	A2S2	A2G1S1	A2G1S1F	unmod	108941	0.388073	0.0163654
4-11739-19	110968	61.9	105	0.626382	1	110972	-3.9894	-36	32	21	5	3	2	1	0	1	A2G1S1F	M6P2	A2G1S1	A1S1-M5	A2S1G1F	A2G1S1F	unmod	109512	0.38773	0.016351
6-6987-14	112044	57	41	0.677674	1	112041	2.615	23	35	21	7	3	2	1	0	1	A1S1F-M6P	A1S1-M5	A2S2	A1S1-M6P	A2S1G1F	A2G1S1F	unmod	110005	0.386274	0.0162895
6-4411-11	112044	57	42	0.677674	6	112045	-1.6643	-15	31	25	7	3	0	1	0	1	A2G2F	A2G1S1	A2G1S1	A2S2	A2S1G1F	A3G1S2F	unmod	110005	0.386274	0.0162895
11-1617-13	112423	42.3	31	0.913043	1	112423	0.68	6	33	22	9	3	1	1	0	1	A2S2F	A1S1-M5	A2G1S1	A1S1-M6P	A2S2F	A2S2F	unmod	109802	0.386217	0.0162872
5-7695-13	112337	59.5	40	0.648749	4	112334	2.9692	26	33	23	8	3	1	1	0	1	A1S1F-M6PGlcNAc	A1S1-M5	A2S2	A2S2	A2G2F	A2S2F	unmod	110007	0.386006	0.0162782
122-10703-2	109861	4.4	3	8.76992	8	109864	-3.5975	-33	31	20	3	3	0	1	0	1	A2G2F	M6	M5	A2G1S1	A2S1G1F	A2G1S1F	unmod	108987	0.385876	0.0162728
53-5078-4	114192	12	20	3.21353	6	114195	-2.9395	-26	37	27	9	4	0	1	1	1	A2S2F	M6	A2G2	A2S2Ac1	A2S1G1F	A2S2F	A3G1S2F	111529	0.385624	0.0162621
94-7565-0	112705	7.4	147	5.20833	10	112702	3.1358	28	36	22	8	3	1	1	2	1	M5P	M6	M5	A2S2	A2S2Ac2F	A2S2F	A2S2F	110291	0.385417	0.0162534
94-152-1	112705	7.4	138	5.20833	4	112705	0.0918	1	38	24	5	4	1	1	2	1	A2S2F	M6	A2G2	M7P	A2S1G1F	A2S2Ac2F	A2G2F	111165	0.385417	0.0162534
139-912-0	110178	3.4	23	11.3248	1	110178	-0.2513	-2	35	19	2	3	2	1	0	1	A1G1F-M6P	M6	A2G2	M7P	A2S1G1F	A2G1S1F	unmod	109596	0.385043	0.0162376
52-5431-4	110331	12	166	3.20856	1	110333	-1.7712	-16	29	19	6	3	1	1	1	1	A2S2Ac1F	A1S1-M5	A2S2	M6P	A2S1G1F	M2F	unmod	108541	0.385027	0.0162369
52-5431-5	110331	12	168	3.20856	4	110333	-1.7712	-16	29	19	6	3	1	1	1	1	A2S2F	A1S1-M4	M3	M6P	A2S2Ac1F	A2G1S1F	unmod	108541	0.385027	0.0162369
64-8687-6	110944	9.5	6	4.05166	6	110941	2.9264	26	31	21	6	3	0	1	0	1	A2S2F	A1S1-M5	A2G2	M5	A2S2F	A2G1S1F	unmod	109197	0.384908	0.0162319
7-8770-17	110809	45.5	25	0.844684	8	110812	-2.9406	-27	32	21	5	3	0	1	0	1	A2G2F	M6	M5	A2G1S1	A2S1G1F	A3S3F	unmod	109353	0.384331	0.0162076
23-13205-0	111743	28.1	86	1.36752	4	111739	4.7805	43	33	21	7	2	2	1	4	1	M7P2	A1S1-M5	A2G2	A2S2Ac2	A2S2Ac2F	A2S2F	unmod	109537	0.384274	0.0162052
23-4571-4	111743	28.1	84	1.36752	1	111742	1.6819	15	38	20	5	3	2	1	0	1	M5P	M6	M5	M7P	A2S1G1F	A2S2F	A2S2F	110287	0.384274	0.0162052
60-51-0	112533	10.2	38	3.75	6	112533	0.0326	0	38	25	4	4	1	1	0	1	A2G2F	M6	A2G2	M6P	A2S1G1F	A2G1S1F	A3G1S2F	111368	0.3825	0.0161304
59-65-1	114563	10.6	5	3.59913	3	114563	0.0563	0	38	26	10	4	2	1	0	1	A2S2F	A1S1-M4	A2S2	M7P2	A2S1G1F	A2S2F	A3G1S2F	111651	0.381508	0.0160886
70-5234-3	115017	9.1	29	4.19075	2	115021	-4.0381	-35	39	26	11	4	1	1	2	1	A1S1F-M6P	M6	A2S2	A2S2	A2S1G1F	A2S2Ac2F	A3S3F	111729	0.381358	0.0160822
55-1071-2	110650	11.6	6	3.28047	16	110650	-0.3386	-3	31	21	5	3	0	1	0	1	A2S2F	A1S1-M5	M5	A2G1S1	A2G2F	A2G1S1F	unmod	109193	0.380534	0.0160475
7-2505-6	110809	45.5	26	0.834125	1	110810	-0.8009	-7	34	19	5	3	1	1	0	1	A1S1F-M6P	M6	A2G2	M6	A2S2F	A2S2F	unmod	109353	0.379527	0.016005
22-14628-8	110403	28.5	10	1.3309	1	110398	4.8761	44	32	20	4	3	1	1	0	1	A2G1S1F	M6	A2S2	M6P	A2G2F	A2G1S1F	unmod	109238	0.379307	0.0159957
25-9979-1	113082	26.5	117	1.42977	12	113086	-4.3653	-39	36	25	7	4	0	1	2	1	A2S2F	A1S1-M5	A2G2	M5	A2S1G1F	A2S2Ac2F	A2G1S1F	110959	0.37889	0.0159781
42-3138-2	116166	15.5	4	2.44366	6	116162	3.8708	33	41	29	12	4	1	1	0	1	A1S1F-M6P	A1S1-M5	A2G2	A2S2	A2S2F	A3G1S2F	A4S4F	112671	0.378767	0.015973
85-5990-0	111189	7.8	0	4.85154	4	111187	2.0824	19	31	22	6	3	0	1	1	1	A2S2F	M6	A2G2	A2S2Ac1	A2S1G1F	A2G1S1F	unmod	109399	0.37842	0.0159583
40-1370-1	114850	15.8	1	2.39431	6	114849	0.985	9	39	27	10	4	1	1	0	1	A1S1F-M6P	A1S1-M5	A2G2	A2S2	A2S1G1F	A2S2F	A3S3F	111937	0.3783	0.0159533
16-13089-0	111624	35.4	22	1.06775	1	111629	-4.6274	-41	33	22	6	3	2	1	0	1	A2S2F	A2G1S1	A2G2	M8P2	A2S1G1F	A2S2F	unmod	109877	0.377984	0.0159399
112-6455-1	110271	5.7	1	6.62121	1	110269	2.1929	20	33	20	3	3	1	1	0	1	A2G1S1F	M6	A2G2	M7P	A2S1G1F	A2G1S1F	unmod	109397	0.377409	0.0159157
30-2564-14	115509	21.8	87	1.73103	3	115511	-2.3244	-20	39	27	12	4	2	1	0	1	A3S3F	A1S1-M4	A2S2	M7P2	A2S2F	A2G1S1F	A3S3F	112014	0.377364	0.0159138
3-4749-9	112134	81	144	0.465766	1	112132	1.8139	16	34	21	8	3	1	1	1	1	A1S1F-M6P	A1S1-M5	A2S2	A1S1-M5	A2S1G1F	A2S2Ac1F	unmod	109762	0.377271	0.0159099
3-4749-10	112134	81	148	0.465766	1	112132	1.8139	16	34	21	8	3	1	1	1	1	A2S2F	A1S1-M5	A2S2Ac1	M8P	A2S1G1F	A2S2F	unmod	109762	0.377271	0.0159099
14-10706-3	111917	37.5	30	1.00555	2	111913	3.8902	35	30	23	9	2	0	1	0	1	A2S2F	A1S1-M5	A2S2	A2G0S1	A2G1S1	A2S2F	unmod	109296	0.37708	0.0159018
68-6580-1	110318	9.3	2	4.05438	3	110316	2.2356	20	34	18	4	3	1	1	0	1	A2S2F	M6	M5	M8P	A2G2F	A2S2F	unmod	109153	0.377058	0.0159009
138-1831-2	117528	3.4	10	11.085	3	117533	-4.8482	-41	40	31	16	4	0	1	1	1	A3S3F	A1S1-M5	A2S2	A2S2Ac1	A2S1G1F	A3S3F	A4S4F	112826	0.376891	0.0158938
122-4397-1	109861	4.4	4	8.56161	1	109862	-1.4578	-13	33	18	3	3	1	1	0	1	A2G1S1F	M6	M5	M7P	A2S1G1F	A2G1S1F	unmod	108987	0.376711	0.0158863
50-9372-1	111395	12.5	29	3.01035	1	111398	-3.2493	-29	34	20	6	2	4	1	0	1	M7P2	A2G1S1	A2G1S1	M7P2	A2S2F	A2S2F	unmod	109647	0.376294	0.0158687
24-11387-12	110513	27.7	93	1.35613	2	110517	-3.77	-34	33	19	4	3	3	1	0	1	A1S1F-M6P	M6P2	A2G2	M5	A2S2F	A2G1S1F	unmod	109348	0.375649	0.0158415
73-747-6	116143	9	35	4.16667	12	116142	0.9081	8	37	29	14	4	0	1	3	1	A2S2F	A1S1-M4	A2S2	A2S2Ac1	A2S2Ac2F	A2G1S1F	A4S4F	111939	0.375	0.0158141
130-728-2	117647	4	84	9.375	2	117649	-2.0815	-18	42	30	15	4	2	1	4	1	A3S3F	A2S2Ac2	A3S3	M8P2	A2S1G1F	A2S2Ac2F	A4S4F	113110	0.375	0.0158141
55-5315-4	110650	11.6	7	3.22616	8	110648	1.8011	16	33	19	5	3	1	1	0	1	A1S1F-M6P	M6	M5	A2S2	A2G2F	A2S2F	unmod	109193	0.374234	0.0157818
122-10703-3	109861	4.4	5	8.49911	6	109864	-3.5975	-33	31	20	3	3	0	1	0	1	A2G2F	M6	A2G2	M5	A2S1G1F	A2S2F	unmod	108987	0.373961	0.0157703
118-3491-0	112479	5.1	1	7.3132	6	112478	1.3743	12	31	22	10	3	0	1	4	1	A2S2F	M6	A2S2	A2S2	A2S2Ac2F	A2S2Ac2F	unmod	109398	0.372973	0.0157286
13-8059-11	111147	40.4	17	0.922846	2	111145	2.7564	25	31	22	6	3	0	1	0	1	A2G1S1F	M6	A2G1S1	A2G1S1	A2S2F	A2G1S1F	unmod	109400	0.37283	0.0157226
44-6618-0	113157	13.8	0	2.70104	2	113154	2.9682	26	39	24	6	4	2	1	0	1	A1S1F-M6P	A1S1-M5	A2G2	M6P	A2S1G1F	A2S2F	A2G1S1F	111410	0.372743	0.0157189
68-6580-2	110318	9.3	3	4.00583	2	110316	2.2356	20	34	18	4	3	1	1	0	1	A1S1F-M6P	M6	M5	A1S1-M5	A2S1G1F	A2G1S1F	unmod	109153	0.372542	0.0157104
11-3766-6	112423	42.3	32	0.880435	16	112425	-1.4597	-13	31	24	9	3	0	1	0	1	A3S3F	A1S1-M4	A2G1S1	A2S2	A2G2F	A2S2F	unmod	109802	0.372424	0.0157055
6-1299-13	112044	57	43	0.653031	12	112043	0.4754	4	33	23	7	3	1	1	0	1	A3G1S2F	A2G1S1	A2S2	M7P	A2G2F	A2S2F	unmod	110005	0.372228	0.0156972
47-2124-8	116821	13.4	16	2.76968	2	116824	-3.623	-31	41	29	14	4	2	1	0	1	A3S3F	A2S2	A2S2	M8P2	A2S2F	A2G1S1F	A4S4F	112743	0.371137	0.0156512
100-7120-0	111119	6.7	46	5.53846	3	111121	-2.4065	-22	32	21	6	2	1	1	2	1	M6P	A1S1-M5	A2G2	A2S2	A2S1G1F	A2S2Ac2F	unmod	109287	0.371077	0.0156487
69-5524-6	115268	9.2	18	4.0317	9	115272	-4.7021	-41	37	28	12	4	0	1	1	1	A2S2F	A1S1-M5	A2G1S1	A2S2Ac1	A2S1G1F	A2S2F	A3S3F	111730	0.370917	0.0156419
84-10337-3	111001	7.9	349	4.6875	2	110997	3.5209	32	37	20	3	3	2	1	0	1	A1S1F-M6P	M6	A2G2	M8P	A2G2F	A3G1S2F	unmod	110127	0.370312	0.0156164
84-10337-4	111001	7.9	372	4.6875	1	110997	3.5209	32	37	20	3	3	2	1	0	1	A1G1F-M6P	M6	A2G2	M8P	A2S1G1F	A3G1S2F	unmod	110127	0.370312	0.0156164
5-7695-14	112337	59.5	42	0.622269	8	112334	2.9692	26	33	23	8	3	1	1	0	1	A3S3F	A2G1S1	A2S2	M7P	A2G2F	A2S2F	unmod	110007	0.37025	0.0156138
5-2209-18	112337	59.5	43	0.622269	6	112337	0.8295	7	31	25	8	3	0	1	0	1	A2G2F	A2G1S1	A2S2	A2S2	A2S1G1F	A3G1S2F	unmod	110007	0.37025	0.0156138
22-8208-0	110403	28.5	11	1.2987	16	110400	2.7364	25	30	22	4	3	0	1	0	1	A2S2F	M5	A2G2	A2G1S1	A2G2F	A2G1S1F	unmod	109238	0.37013	0.0156087
22-9626-2	110403	28.5	12	1.2987	4	110406	-3.2196	-29	32	19	5	3	0	1	0	1	A3G1S2F	M6	M5	M5	A2S1G1F	A2S2F	unmod	108946	0.37013	0.0156087
110-7742-2	112192	5.8	10	6.37755	6	112189	2.9083	26	30	22	10	3	0	1	1	1	A2S2F	A1S1-M5	A1S1	A2S2	A2S2Ac1F	A2S2F	unmod	109238	0.369898	0.015599
35-5811-0	110157	17.4	27	2.12565	1	110159	-1.924	-17	32	17	5	3	2	1	0	1	A1S1F-M6P	M6	M3	M6P	A2S2F	A2S2F	unmod	108701	0.369863	0.0155975
2-11617-1	111260	85.1	166	0.433767	1	111256	4.0113	36	36	19	5	3	2	1	1	1	A1S1F-M6P	M6	A2G1S1	M8P	A2S1G1F	A2S2Ac1F	unmod	109762	0.369136	0.0155668
2-798-1	111260	85.1	171	0.433767	8	111261	-0.268	-2	32	23	5	3	0	1	1	1	A3G1S2F	M6	A2G2	A2S2Ac1	A2G2F	A2G1S1F	unmod	109762	0.369136	0.0155668
2-5876-2	111260	85.1	164	0.433767	6	111262	-2.0301	-18	32	21	7	1	2	1	0	1	M6P2	A1S1-M5	A2G1S1	A2S2	A2G1S1	A2S2F	unmod	109222	0.369136	0.0155668
13-14297-6	111147	40.4	18	0.912115	4	111142	4.8961	44	33	20	6	3	1	1	0	1	A1S1F-M6P	A1S1-M5	M5	A2S2	A2S1G1F	A2G1S1F	unmod	109400	0.368494	0.0155398
79-130-3	113627	8.8	38	4.18251	36	113627	0.1035	1	36	25	9	4	0	1	1	1	A2S2F	A1S1-M5	M5	A2S2	A2S2Ac1F	A2S2F	A2G2F	110964	0.368061	0.0155215
39-10614-0	112829	16	54	2.2995	12	112833	-4.4233	-39	33	24	9	3	0	1	2	1	A3S3F	M6	A2G2	A2S2	A2S2Ac2F	A3G1S2F	unmod	110123	0.367919	0.0155155
1-3981-1	111551	92.7	213	0.396651	2	111553	-1.4106	-13	34	19	7	3	3	1	0	1	A3S3F	M6P2	M5	M7P	A2S2F	A2S2F	unmod	109512	0.367695	0.0155061
1-10069-26	111551	92.7	216	0.396651	1	111555	-3.5502	-32	32	21	7	3	2	1	0	1	A2G1S1F	M6P2	A2S2	A1S1-M5	A2S2F	A2G1S1F	unmod	109512	0.367695	0.0155061
1-10167-0	111551	92.7	201	0.396651	2	111548	3.5878	32	33	21	6	3	3	1	1	1	A1S1F-M6P	M6P2	A2G2	A2S2Ac1	A2S1G1F	A2S2F	unmod	109762	0.367695	0.0155061
1-3885-8	111551	92.7	210	0.396651	1	111550	1.3795	12	34	21	6	3	1	1	1	1	A1S1F-M6P	A1S1-M5	A2G2	A1S1-M5	A2S1G1F	A2S2Ac1F	unmod	109762	0.367695	0.0155061
1-2178-10	111551	92.7	212	0.396651	4	111552	-0.7602	-7	32	23	6	3	0	1	1	1	A2G2F	M6	A2G2	A2S2Ac1	A2S1G1F	A3S3F	unmod	109762	0.367695	0.0155061
26-7728-7	111756	26.2	49	1.39811	2	111759	-2.7288	-24	33	21	7	3	2	1	1	1	A1S1F-M6P	A2G1S1	A2G1S1	M6P	A2S2Ac1F	A2S2F	unmod	109675	0.366305	0.0154475
17-5083-18	112209	34.1	59	1.07072	2	112211	-1.9121	-17	33	22	8	3	2	1	0	1	A2S2F	A1S1-M4	A3S3	M7P2	A2S1G1F	A2G1S1F	unmod	109879	0.365117	0.0153973
59-65-2	114563	10.6	6	3.444	3	114563	0.0563	0	38	26	10	4	2	1	0	1	A2S2F	A1S1-M4	A2G1S1	M7P2	A2S1G1F	A2S2F	A3S3F	111651	0.365064	0.0153951
4-5480-11	110968	61.9	109	0.589536	2	110970	-1.8498	-17	34	19	5	3	3	1	0	1	A3G1S2F	M6P2	M5	M7P	A2S1G1F	A2S2F	unmod	109512	0.364923	0.0153891
4-9049-0	110968	61.9	110	0.589536	1	110965	3.08	28	36	19	4	3	2	1	1	1	A1S1F-M6P	M6	A2G2	M8P	A2S1G1F	A2S2Ac1F	unmod	109761	0.364923	0.0153891
68-11056-0	110318	9.3	4	3.92085	1	110321	-3.6517	-33	33	17	5	3	2	1	0	1	A1S1F-M6P	M6	M5	M5P	A2S2F	A2S2F	unmod	108862	0.364639	0.0153772
71-11560-1	111481	9.1	7	3.99126	3	111477	4.0682	36	30	23	7	3	0	1	0	1	A2S2F	A1S1-M4	A2G2	A2G1S1	A2S1G1F	A2S2F	unmod	109442	0.363205	0.0153167
92-5213-1	113579	7.5	487	4.83871	36	113582	-2.5884	-23	37	25	8	4	0	1	3	1	A2S2F	M6	A2G2	M5	A2S2Ac1F	A2S2Ac2F	A3G1S2F	111123	0.362903	0.015304
92-2881-0	113579	7.5	484	4.83871	4	113578	1.4132	12	34	24	11	3	0	1	2	1	A3S3F	A1S1-M5	A2S2	A1S1-M5	A2S2Ac2F	A3G1S2F	unmod	110291	0.362903	0.015304
30-2564-15	115509	21.8	98	1.66445	3	115511	-2.3244	-20	39	27	12	4	2	1	0	1	A2S2F	A1S1-M4	A3S3	M7P2	A2S1G1F	A2S2F	A3S3F	112014	0.36285	0.0153017
96-14448-2	110696	7.3	4	4.96454	16	110691	4.824	44	30	22	5	3	0	1	0	1	A2S2F	M5	A2G2	A2S2	A2G2F	A2G1S1F	unmod	109240	0.362411	0.0152832
35-12174-9	110157	17.4	28	2.07841	3	110161	-4.0637	-37	30	19	5	3	1	1	0	1	A1S1F-M6P	M6	A2G2	A2S2	A2S2F	M2F	unmod	108701	0.361644	0.0152509
136-3375-0	112082	3.5	68	10.3053	6	112081	1.3041	12	34	22	8	1	2	1	0	1	M7P2	A1S1-M5	A2G1S1	A2S2	A2G1S1	A3S3F	unmod	109752	0.360687	0.0152105
19-11689-15	111099	34.1	19	1.0575	2	111103	-3.9903	-36	32	21	6	3	0	1	0	1	A2G1S1F	M6	A2G1S1	A1S1-M5	A2S2F	A2G1S1F	unmod	109352	0.360608	0.0152072
23-4742-0	111743	28.1	88	1.28205	1	111742	1.7506	16	35	22	5	3	3	1	0	1	A1S1F-M6P	A2G1S1	A2G2	M7P2	A2S1G1F	A3G1S2F	unmod	110287	0.360256	0.0151924
18-11013-4	112630	34.1	35	1.0557	4	112626	4.4464	39	33	23	9	3	1	1	0	1	A1S1F-M6P	A1S1-M4	A2G1S1	A2S2	A2S1G1F	A3S3F	unmod	110009	0.359993	0.0151812
18-5750-16	112630	34.1	36	1.0557	8	112628	2.3067	20	31	25	9	3	0	1	0	1	A3S3F	A2S2	A2G2	A2S2	A2G2F	A2S2F	unmod	110009	0.359993	0.0151812
16-12062-10	111624	35.4	24	1.01691	2	111620	4.3039	39	32	21	8	2	1	1	0	1	M6P	A1G1-M5	A2S2	A2S2	A2S2F	A2S2F	unmod	109294	0.359985	0.0151809
106-2243-3	116580	6	59	5.9952	4	116583	-3.3155	-28	41	28	14	4	1	1	1	1	A3S3F	M6	A2S2	A1S1-M6P	A2S2Ac1F	A2S2F	A4S4F	112460	0.359712	0.0151694
41-8828-6	113283	15.8	109	2.27273	4	113287	-4.0716	-36	38	24	7	4	1	1	2	1	A2S2F	M6	A2S2	M7P	A2S1G1F	A2S2Ac2F	A2G2F	111160	0.359091	0.0151432
159-190-1	117404	2.5	22	14.3508	2	117404	-0.4356	-4	41	31	15	4	0	1	1	1	A3S3F	M6	A3S3	A2S2Ac1	A2S1G1F	A3G1S2F	A4S4F	112993	0.35877	0.0151297
29-722-5	115141	22.6	5	1.5873	4	115140	0.6413	6	39	27	11	4	1	1	0	1	A1S1F-M6P	A1S1-M5	A2S2	A2S2	A2S1G1F	A2G1S1F	A3S3F	111937	0.35873	0.015128
11-3766-7	112423	42.3	33	0.847826	6	112425	-1.4597	-13	31	24	9	3	0	1	0	1	A3S3F	A1S1-M4	A2G2	A2G1S1	A2S2F	A2S2F	unmod	109802	0.35863	0.0151238
11-3766-8	112423	42.3	34	0.847826	4	112425	-1.4597	-13	31	24	9	3	0	1	0	1	A3G1S2F	A1S1-M4	A2S2	A2S2	A2S1G1F	A2G1S1F	unmod	109802	0.35863	0.0151238
59-3277-0	114563	10.6	7	3.38194	1	114561	2.196	19	40	24	10	4	3	1	0	1	A1S1F-M6P	A1S1-M5	A2S2	M7P2	A2S2F	A2S2F	A2S2F	111651	0.358486	0.0151177
26-5507-1	111756	26.2	51	1.36316	12	111754	1.9764	18	31	25	6	3	0	1	0	1	A3G1S2F	A2G1S1	A2G2	A2G1S1	A2G2F	A2S2F	unmod	110009	0.357148	0.0150613
154-1601-1	117613	2.9	34	12.3134	8	117617	-4.5234	-38	40	31	16	4	0	1	3	1	A3S3F	A1S1-M5	A2S2	A2S2Ac2	A2S2Ac1F	A3G1S2F	A4S4F	112827	0.35709	0.0150588
25-898-11	113082	26.5	119	1.34567	4	113082	-0.3637	-3	33	24	10	3	0	1	1	1	A3G1S2F	M6	A3S3	A2S2	A2S1G1F	A2S2Ac1F	unmod	110127	0.356602	0.0150383
64-8687-7	110944	9.5	7	3.74778	8	110941	2.9264	26	31	21	6	3	0	1	0	1	A2G2F	A1S1-M5	M5	A2S2	A2S1G1F	A2S2F	unmod	109197	0.35604	0.0150145
139-912-1	110178	3.4	26	10.4701	1	110178	-0.2513	-2	35	19	2	3	2	1	0	1	A1S1F-M6P	M6	A2G2	M7P	A2G2F	A2G1S1F	unmod	109596	0.355983	0.0150121
32-876-3	112970	19.5	32	1.8239	8	112969	0.347	3	34	25	8	4	0	1	0	1	A2S2F	M6	A2G1S1	A2S2	A2S1G1F	M2F	A3G1S2F	110639	0.35566	0.0149985
32-5793-7	112970	19.5	33	1.8239	3	112967	2.4867	22	36	23	8	4	1	1	0	1	A2S2F	M6	M3	M6P	A2S1G1F	A2S2F	A3S3F	110639	0.35566	0.0149985
120-14801-3	110619	4.8	429	7.40741	1	110624	-4.9439	-45	29	19	7	3	1	1	1	1	A2S2F	A1S1-M5	A2S2Ac1	M6P	A2S2F	M2F	unmod	108538	0.355556	0.0149941
17-10167-1	112209	34.1	60	1.04255	2	112213	-3.8273	-34	35	20	8	3	2	1	2	1	A1S1F-M6P	M6	A2S2	A1S1-M6P	A2S2Ac2F	A2S2F	unmod	109795	0.355509	0.0149921
7-2505-7	110809	45.5	27	0.781332	1	110810	-0.8009	-7	34	19	5	3	1	1	0	1	A1S1F-M6P	M6	A2S2	M6	A2S1G1F	A2G1S1F	unmod	109353	0.355506	0.014992
49-834-1	115992	13.3	161	2.67062	2	115993	-0.9322	-8	41	29	11	4	2	1	1	1	A3S3F	A2G1S1	A2G2	M8P2	A2S1G1F	A2S2Ac1F	A4S4F	112746	0.355193	0.0149788
49-4129-1	115992	13.3	152	2.67062	1	115996	-4.6799	-40	42	26	12	4	4	1	1	1	A1S1F-M6P	M6P2	A2S2	M6P	A2S2Ac1F	A3S3F	A4S4F	112455	0.355193	0.0149788
103-3158-1	110107	6.3	32	5.63565	3	110105	1.0761	10	32	20	4	1	1	1	0	1	M6P	M6	A2G2	A2G1S1	A2G1S1	A2S2F	unmod	108941	0.355046	0.0149726
147-506-2	110258	3.2	35	11.0906	1	110258	-0.1308	-1	35	19	2	3	3	1	0	1	A1S1F-M6P	M6	A2G2	M7P2	A2S1G1F	A2G2F	unmod	109676	0.354898	0.0149664
5-7695-15	112337	59.5	46	0.59579	3	112334	2.9692	26	33	23	8	3	1	1	0	1	A1S1F-M6P	A1S1-M4	A2G2	A2S2	A2S1G1F	A3S3F	unmod	110007	0.354495	0.0149494
0-4024-14	111842	100	225	0.353714	1	111841	1.4605	13	34	21	7	3	1	1	1	1	A1S1F-M6P	A1S1-M5	A2G1S1	A1S1-M5	A2S1G1F	A2S2Ac1F	unmod	109762	0.353714	0.0149165
0-6742-0	111842	100	228	0.353714	2	111845	-2.4412	-22	32	21	9	1	2	1	0	1	M7P2	A1S1-M4	A2S2	A2S2	A2S2	A2S2F	unmod	109221	0.353714	0.0149165
75-3290-0	116290	9	21	3.92977	18	116294	-4.3053	-37	39	30	13	4	0	1	1	1	A3G1S2F	A1S1-M5	A2G2	A2S2	A2S2Ac1F	A2S2F	A4S4F	112461	0.353679	0.014915
38-4552-9	111887	17	16	2.07771	3	111889	-1.6773	-15	32	22	8	3	0	1	0	1	A2S2F	A1S1-M5	A2S2	A1S1-M5	A2G2F	A2S2F	unmod	109557	0.353211	0.0148952
10-5243-18	112500	42.3	132	0.83426	1	112502	-2.0715	-18	33	22	9	3	2	1	0	1	A2S2F	M6P2	A3S3	A1S1-M5	A2S1G1F	A2S2F	unmod	109879	0.352892	0.0148818
79-130-4	113627	8.8	41	3.9924	8	113627	0.1035	1	36	25	9	4	0	1	1	1	A2S2F	A1S1-M5	M5	A2G1S1	A2S1G1F	A2S2Ac1F	A2S2F	110964	0.351331	0.014816
100-7120-1	111119	6.7	47	5.23077	8	111121	-2.4065	-22	32	21	6	2	1	1	2	1	M6P	A1S1-M5	A2G2	A2G1S1	A2S2Ac2F	A2S2F	unmod	109287	0.350462	0.0147793
53-5078-5	114192	12	24	2.91755	27	114195	-2.9395	-26	37	27	9	4	0	1	1	1	A2S2F	M6	A2G2	A2G1S1	A2S2Ac1F	A2S2F	A3G1S2F	111529	0.350106	0.0147643
64-8687-8	110944	9.5	8	3.67182	4	110941	2.9264	26	31	21	6	3	0	1	0	1	A2S2F	M6	A2G1S1	A1S1-M4	A2S1G1F	A2G1S1F	unmod	109197	0.348822	0.0147102
69-5524-7	115268	9.2	19	3.79049	28	115272	-4.7021	-41	37	28	12	4	0	1	1	1	A2S2F	A1S1-M5	A2S2	A2S2	A2S2Ac1F	A2G1S1F	A3G1S2F	111730	0.348725	0.0147061
114-3728-5	115560	5.6	13	6.20573	18	115563	-3.5722	-31	37	28	13	4	0	1	1	1	A2S2F	A1S1-M5	A2S2	A2S2Ac1	A2S2F	A2G1S1F	A3S3F	111732	0.347521	0.0146553
5-10079-1	112337	59.5	47	0.58255	1	112341	-3.8758	-34	33	21	9	3	2	1	1	1	A2S2F	A1S1-M5	A2S2Ac1	M7P2	A2S2F	A2S2F	unmod	109674	0.346617	0.0146172
36-2894-12	116621	17.4	113	1.98939	1	116625	-4.3851	-38	41	28	14	4	1	1	2	1	A3S3F	A1S1-M5	A2S2	M7P	A2S2Ac2F	A3S3F	A3S3F	112459	0.346154	0.0145976
17-5083-19	112209	34.1	62	1.01437	3	112211	-1.9121	-17	33	22	8	3	2	1	0	1	A2S2F	A2S2	A2S2	M8P2	A2G2F	A2S2F	unmod	109879	0.3459	0.0145869
54-3797-1	115215	11.7	70	2.95238	2	115218	-3.1113	-27	41	25	11	4	3	1	0	1	A1S1F-M6P	M5	A2S2	M7P2	A2S2F	A2S2F	A4S4F	112011	0.345429	0.0145671
106-2243-4	116580	6	61	5.7554	4	116583	-3.3155	-28	41	28	14	4	1	1	1	1	A1S1F-M6P	M6	A3S3	A2S2	A2S2Ac1F	A2S2F	A4S4F	112460	0.345324	0.0145626
35-12174-10	110157	17.4	30	1.98394	2	110161	-4.0637	-37	30	19	5	3	1	1	0	1	A2S2F	M6	A1G1 or A1G0-M4	M5P	A2S2F	A2G1S1F	unmod	108701	0.345205	0.0145576
14-7992-13	111917	37.5	32	0.918863	4	111920	-2.9015	-26	33	22	7	3	2	1	0	1	A3G1S2F	A1S1-M4	A2G1S1	M7P2	A2S2F	A2G1S1F	unmod	109878	0.344574	0.014531
38-4552-10	111887	17	18	2.02375	16	111889	-1.6773	-15	32	22	8	3	0	1	0	1	A3S3F	A1S1-M5	M5	A2S2	A2G2F	A2S2F	unmod	109557	0.344037	0.0145084
55-5315-5	110650	11.6	8	2.96546	4	110648	1.8011	16	33	19	5	3	1	1	0	1	A1G1F-M6P	M6	M5	A2S2	A2S1G1F	A2S2F	unmod	109193	0.343993	0.0145065
27-3236-2	112918	23.7	28	1.44847	2	112917	1.3805	12	33	23	10	3	1	1	0	1	A3S3F	A2S2	A2S2	M7P	A2S1G1F	A2S2F	unmod	110006	0.343287	0.0144767
118-3491-1	112479	5.1	2	6.73026	6	112478	1.3743	12	31	22	10	3	0	1	4	1	A2S2F	M6	A2S2	A2S2Ac2	A2S2Ac2F	A2S2F	unmod	109398	0.343243	0.0144749
24-11387-13	110513	27.7	100	1.23821	2	110517	-3.77	-34	33	19	4	3	3	1	0	1	A1G1F-M5P	M5	A2G1S1	M7P2	A2S2F	A2G1S1F	unmod	109348	0.342983	0.0144639
79-1781-0	113627	8.8	45	3.89734	16	113628	-0.8387	-7	31	25	12	3	0	1	3	1	A3S3F	A2S2Ac2	A2G1S1	A2S2	A2S2Ac1F	A2S2F	unmod	110006	0.342966	0.0144632
55-1071-3	110650	11.6	9	2.95459	4	110650	-0.3386	-3	31	21	5	3	0	1	0	1	A2G1S1F	A1S1-M5	M5	A2G1S1	A2S1G1F	A2G1S1F	unmod	109193	0.342733	0.0144534
4-11739-20	110968	61.9	113	0.55269	1	110972	-3.9894	-36	32	21	5	3	2	1	0	1	A1S1F-M6P	A2S2	A2G2	M5P	A2S1G1F	A2G1S1F	unmod	109512	0.342115	0.0144273
4-8732-1	110968	61.9	116	0.55269	6	110971	-2.9614	-27	32	21	6	1	2	1	0	1	M7P2	A1S1-M4	A2G1S1	A2S2	A2G1S1	A2G1S1F	unmod	109221	0.342115	0.0144273
45-3653-2	115634	13.7	27	2.4948	16	115638	-3.6097	-31	38	29	12	4	0	1	1	1	A3S3F	A1S1-M5	A2G1S1	A2S2	A2S1G1F	A2S2Ac1F	A3G1S2F	112097	0.341788	0.0144135
50-9372-2	111395	12.5	30	2.72813	2	111398	-3.2493	-29	34	20	6	2	4	1	0	1	M7P2	A2G1S1	A2S2	M7P2	A2S2F	A2G1S1F	unmod	109647	0.341016	0.014381
2-2648-7	111260	85.1	183	0.4004	3	111261	-0.9184	-8	34	19	6	3	3	1	0	1	A3G1S2F	M6P2	M5	M7P	A2S2F	A2S2F	unmod	109513	0.340741	0.0143694
2-8859-34	111260	85.1	187	0.4004	1	111263	-3.0581	-27	32	21	6	3	2	1	0	1	A1S1F-M6P	A2G1S1	A2G1S1	M5P	A2S2F	A2G1S1F	unmod	109513	0.340741	0.0143694
2-5403-3	111260	85.1	185	0.4004	6	111258	1.8716	17	34	21	5	3	1	1	1	1	A2S2F	A1S1-M5	A2G2	M8P	A2G2F	A2S2Ac1F	unmod	109762	0.340741	0.0143694
123-3898-0	111328	4.4	1	7.74298	2	111326	1.3758	12	34	19	7	2	2	1	0	1	M7P2	M6	A2S2	A1S1-M5	A2S2F	A2S2F	unmod	109289	0.340691	0.0143673
174-2394-1	116237	1.9	13	17.9196	2	116240	-3.0633	-26	43	27	12	4	3	1	0	1	A1S1F-M6P	A1S1-M5	A2S2	M7P2	A2S2F	A3G1S2F	A4S4F	112742	0.340472	0.014358
3-4749-11	112134	81	151	0.41919	2	112132	1.8139	16	34	21	8	3	1	1	1	1	A2S2F	M6	A3S3	M7P	A2S1G1F	A2S2Ac1F	unmod	109762	0.339544	0.0143189
3-4749-12	112134	81	155	0.41919	3	112132	1.8139	16	34	21	8	3	1	1	1	1	A3G1S2F	M6	A2S2Ac1	M7P	A2S2F	A2S2F	unmod	109762	0.339544	0.0143189
3-937-22	112134	81	158	0.41919	4	112134	-0.3258	-3	32	23	8	3	0	1	1	1	A2G1S1F	M6	A3S3	A2G1S1	A2S1G1F	A2S2Ac1F	unmod	109762	0.339544	0.0143189
15-10801-4	111682	36.1	26	0.937789	4	111678	3.8562	35	32	22	7	3	1	1	0	1	A1S1F-M6P	A1S1-M4	A2G1S1	A2S2	A2S1G1F	A2G1S1F	unmod	109643	0.338542	0.0142766
63-2879-1	112387	9.7	30	3.48993	9	112389	-1.1311	-10	30	24	9	3	0	1	3	1	A2S2F	A2S2Ac2	A2G2	A2G1S1	A2S2Ac1F	A2S2F	unmod	109640	0.338523	0.0142759
63-2879-2	112387	9.7	31	3.48993	12	112389	-1.1311	-10	30	24	9	3	0	1	3	1	A2S2F	A2S2Ac2	A2G2	A2S2	A2S2Ac1F	A2G1S1F	unmod	109640	0.338523	0.0142759
96-14448-3	110696	7.3	6	4.63209	12	110691	4.824	44	30	22	5	3	0	1	0	1	A2S2F	M5	A2G2	A2G1S1	A2G2F	A2S2F	unmod	109240	0.338143	0.0142598
67-5018-0	110040	9.4	67	3.59116	2	110041	-1.6634	-15	29	19	5	3	1	1	1	1	A2S2F	A1S1-M5	A2G2	M6P	A2S2Ac1F	M2F	unmod	108541	0.337569	0.0142356
67-5018-1	110040	9.4	68	3.59116	4	110041	-1.6634	-15	29	19	5	3	1	1	1	1	A2S2F	M5	A2G1S1	M6P	A1G0F	A2S2Ac1F	unmod	108541	0.337569	0.0142356
73-747-7	116143	9	37	3.75	16	116142	0.9081	8	37	29	14	4	0	1	3	1	A3S3F	A1S1-M4	A2G1S1	A2S2	A2S2Ac1F	A2S2Ac2F	A3S3F	111939	0.3375	0.0142327
73-747-8	116143	9	40	3.75	4	116142	0.9081	8	37	29	14	4	0	1	3	1	A2S2F	A1S1-M4	A2S2	A2S2Ac2	A2S1G1F	A2S2Ac1F	A4S4F	111939	0.3375	0.0142327
20-11850-2	110562	31.4	20	1.07425	2	110566	-3.9627	-36	32	19	5	3	2	1	0	1	A2S2F	M6	A1S1	M7P2	A2S1G1F	A2G1S1F	unmod	109105	0.337314	0.0142249
20-597-8	110562	31.4	19	1.07425	3	110562	-0.2151	-2	31	22	4	3	0	1	0	1	A2S2F	M6	A2G2	A2G2	A2G2F	A2S2F	unmod	109397	0.337314	0.0142249
6-1299-14	112044	57	46	0.591424	4	112043	0.4754	4	33	23	7	3	1	1	0	1	A3G1S2F	A2G1S1	A2G1S1	M7P	A2S2F	A2G1S1F	unmod	110005	0.337112	0.0142163
96-14448-4	110696	7.3	7	4.60993	12	110691	4.824	44	30	22	5	3	0	1	0	1	A2S2F	M5	A2G1S1	A2G1S1	A2G2F	A2G1S1F	unmod	109240	0.336525	0.0141916
17-5083-20	112209	34.1	64	0.986193	1	112211	-1.9121	-17	33	22	8	3	2	1	0	1	A1S1F-M6P	A2S2	A2S2	A1G1-M5P or M6PGlcNAc	A2S1G1F	A2S2F	unmod	109879	0.336292	0.0141818
23-1304-7	111743	28.1	91	1.19658	6	111744	-0.4577	-4	36	22	5	3	1	1	0	1	M5P	M6	A2G2	M5	A2S2F	A2S2F	A2G1S1F	110287	0.336239	0.0141795
80-1930-7	117476	8.7	9	3.86286	6	117481	-4.8526	-41	42	30	15	4	2	1	0	1	A3S3F	A2S2	A3S3	M8P2	A2S2F	A3S3F	A3G1S2F	113107	0.336069	0.0141723
70-5234-4	115017	9.1	33	3.68497	2	115021	-4.0381	-35	39	26	11	4	1	1	2	1	A2S2F	M6	A2S2	M6P	A2S1G1F	A2S2Ac2F	A4S4F	111729	0.335332	0.0141413
70-5234-5	115017	9.1	34	3.68497	4	115021	-4.0381	-35	39	26	11	4	1	1	2	1	A1S1F-M6P	M6	A2S2	A2S2Ac2	A2S1G1F	A2S2F	A3S3F	111729	0.335332	0.0141413
18-5750-17	112630	34.1	39	0.98289	6	112628	2.3067	20	31	25	9	3	0	1	0	1	A2G2F	A2G1S1	A2S2	A2S2	A2S1G1F	A3S3F	unmod	110009	0.335166	0.0141343
79-130-5	113627	8.8	46	3.80228	20	113627	0.1035	1	36	25	9	4	0	1	1	1	A2S2F	A1S1-M5	M5	A2S2	A2S2Ac1F	A2G1S1F	A2G1S1F	110964	0.334601	0.0141104
109-1360-1	116747	5.8	1	5.76601	4	116744	2.2719	19	41	29	14	4	1	1	0	1	A1S1F-M6P	A1S1-M5	A2S2	A2S2	A2S2F	A3G1S2F	A4S4F	112669	0.334428	0.0141032
25-898-12	113082	26.5	125	1.26156	2	113082	-0.3637	-3	33	24	10	3	0	1	1	1	A3S3F	M6	A3S3	A2S2Ac1	A2S1G1F	A2G1S1F	unmod	110127	0.334315	0.0140984
25-5146-2	113082	26.5	128	1.26156	4	113084	-2.2256	-20	38	23	7	4	1	1	2	1	A2G1S1F	M6	M5	M6P	A2S1G1F	A2S2Ac2F	A3S3F	110959	0.334315	0.0140984
25-5146-3	113082	26.5	129	1.26156	12	113084	-2.2256	-20	38	23	7	4	1	1	2	1	A1S1F-M6P	M6	M5	A2G1S1	A2S2Ac2F	A2S2F	A2G1S1F	110959	0.334315	0.0140984
28-9499-0	111389	22.9	12	1.45765	2	111393	-3.2633	-29	34	19	7	3	1	1	0	1	A3S3F	M6	M5	M7P	A2S2F	A2S2F	unmod	109351	0.333802	0.0140767
22-8208-1	110403	28.5	13	1.1699	4	110400	2.7364	25	30	22	4	3	0	1	0	1	A2G1S1F	M5	A2G2	A2G1S1	A2S1G1F	A2G1S1F	unmod	109238	0.333423	0.0140608
66-6127-3	114771	9.4	98	3.53635	3	114776	-4.2792	-37	39	25	11	4	1	1	1	1	A2S2F	M6	A2S2Ac1	M7P	A2S2F	A2S2F	A3S3F	111526	0.332417	0.0140183
114-3728-6	115560	5.6	14	5.93592	12	115563	-3.5722	-31	37	28	13	4	0	1	1	1	A2S2F	A1S1-M5	A2S2	A2S2Ac1	A2S2F	A2S2F	A3G1S2F	111732	0.332411	0.0140181
39-8326-0	112829	16	57	2.07515	36	112832	-3.4811	-31	38	24	6	4	0	1	0	1	A2S2F	M6	M5	A1S1-M5	A2G2F	A2G1S1F	A3G1S2F	111081	0.332025	0.0140018
57-1824-2	116456	11.3	2	2.93503	2	116453	2.6541	23	41	29	13	4	1	1	0	1	A1S1F-M6P	A1S1-M5	A2S2	A2S2	A2S1G1F	A3G1S2F	A4S4F	112669	0.331659	0.0139864
7-2505-8	110809	45.5	28	0.72854	3	110810	-0.8009	-7	34	19	5	3	1	1	0	1	A2S2F	A1S1-M5	M5	M8P	A2G2F	A2S2F	unmod	109353	0.331486	0.0139791
31-4315-0	115800	20.9	213	1.58451	42	115805	-4.5399	-39	37	30	12	4	0	1	4	1	A3S3F	A2S2Ac2	A2G2	A2G1S1	A2S2Ac2F	A2S2F	A3G1S2F	112137	0.331162	0.0139654
32-876-4	112970	19.5	37	1.69811	6	112969	0.347	3	34	25	8	4	0	1	0	1	A2S2F	A1S1-M5	M3	A2G1S1	A2S1G1F	A2S2F	A2G1S1F	110639	0.331132	0.0139642
32-876-5	112970	19.5	38	1.69811	6	112969	0.347	3	34	25	8	4	0	1	0	1	A2S2F	M5	A1G1 or A1G0-M4	A2S2	A2S1G1F	A2S2F	A2G1S1F	110639	0.331132	0.0139642
5-7695-16	112337	59.5	50	0.55607	4	112334	2.9692	26	33	23	8	3	1	1	0	1	A1G1F-M5P	A1S1-M5	A2G1S1	A2S2	A2S1G1F	A3S3F	unmod	110007	0.330862	0.0139528
5-10079-2	112337	59.5	48	0.55607	2	112341	-3.8758	-34	33	21	9	3	2	1	1	1	A1S1F-M6P	A2S2	A2S2	M6P	A2S2Ac1F	A2S2F	unmod	109674	0.330862	0.0139528
69-5524-8	115268	9.2	20	3.58374	8	115272	-4.7021	-41	37	28	12	4	0	1	1	1	A2S2F	A1S1-M5	A2S2	A2S2	A2S1G1F	A2S2Ac1F	A3G1S2F	111730	0.329704	0.0139039
26-11339-3	111756	26.2	55	1.2583	2	111752	4.1161	37	33	23	6	3	1	1	0	1	A3S3F	A2G1S1	A2G2	M7P	A2S1G1F	A2G1S1F	unmod	110009	0.329675	0.0139027
26-5507-2	111756	26.2	57	1.2583	16	111754	1.9764	18	31	25	6	3	0	1	0	1	A3G1S2F	A2G1S1	A2G2	A2S2	A2G2F	A2G1S1F	unmod	110009	0.329675	0.0139027
9-4348-2	111454	43.6	315	0.755668	6	111453	1.5276	14	32	22	6	4	0	1	0	1	A2S2F	M5	M5	A2G1S1	A2S2F	M2F	A2G1S1F	109707	0.329471	0.0138941
9-4348-3	111454	43.6	326	0.755668	9	111453	1.5276	14	32	22	6	4	0	1	0	1	A2S2F	M5	M5	A2S2	A2G2F	M2F	A2S2F	109707	0.329471	0.0138941
9-4612-9	111454	43.6	286	0.755668	3	111453	1.6513	15	36	22	4	3	1	1	0	1	M6P	M5	M5	A2G1S1	A2S1G1F	A2G1S1F	A2G1S1F	110289	0.329471	0.0138941
9-10695-7	111454	43.6	293	0.755668	2	111451	3.791	34	38	20	4	3	2	1	0	1	M6P	M5	M5	M7P	A2S1G1F	A2S2F	A2G1S1F	110289	0.329471	0.0138941
9-4612-10	111454	43.6	295	0.755668	15	111453	1.6513	15	36	22	4	3	1	1	0	1	M5P	M6	M5	A2S2	A2G2F	A2S2F	A2G2F	110289	0.329471	0.0138941
9-10695-8	111454	43.6	296	0.755668	3	111451	3.791	34	38	20	4	3	2	1	0	1	M5P	M6	M5	M7P	A2G2F	A2S2F	A2S2F	110289	0.329471	0.0138941
9-4612-11	111454	43.6	319	0.755668	6	111453	1.6513	15	36	22	4	3	1	1	0	1	M6P	M5	M5	A2S2	A2S1G1F	A2G1S1F	A2G2F	110289	0.329471	0.0138941
10-10669-0	112500	42.3	144	0.778643	2	112505	-4.2111	-37	31	24	9	3	1	1	0	1	A1S1F-M6PGlcNAc	A2G1S1	A2S2	A2G0S1	A2S2F	A2S2F	unmod	109879	0.329366	0.0138897
15-4810-8	111682	36.1	27	0.911372	4	111680	1.7165	15	30	24	7	3	0	1	0	1	A2G1S1F	A2G1S1	A2G2	A2S2	A2S2F	A2G1S1F	unmod	109643	0.329005	0.0138745
28-1549-4	111389	22.9	13	1.43139	6	111389	0.5531	5	30	24	6	3	0	1	0	1	A2S2F	A2G1S1	A2G2	A2G1S1	A2G2F	A2S2F	unmod	109642	0.327787	0.0138231
82-11437-1	111015	8.4	3	3.90067	2	111019	-3.8601	-35	33	19	6	3	2	1	0	1	A1S1F-M6P	M5	A2S2	M6P	A2S1G1F	A2S2F	unmod	109268	0.327656	0.0138176
45-3653-3	115634	13.7	30	2.39085	36	115638	-3.6097	-31	38	29	12	4	0	1	1	1	A3G1S2F	A1S1-M5	A2G1S1	A2S2	A2S2Ac1F	A2S2F	A3G1S2F	112097	0.327547	0.013813
20-597-9	110562	31.4	21	1.04265	8	110562	-0.2151	-2	31	22	4	3	0	1	0	1	A2G2F	M6	A2G1S1	A2S2	A2G2F	A2G1S1F	unmod	109397	0.327393	0.0138065
99-4498-4	115921	6.8	4	4.8075	9	115926	-4.9455	-43	39	28	13	4	1	1	0	1	A3S3F	A2S2	A2S2	M7P	A2S2F	A2S2F	A3G1S2F	112134	0.32691	0.0137861
1-10069-27	111551	92.7	220	0.352578	2	111555	-3.5502	-32	32	21	7	3	2	1	0	1	A1G1F-M6P	A2G1S1	A2S2	M5P	A2S2F	A2S2F	unmod	109512	0.32684	0.0137832
1-3981-2	111551	92.7	231	0.352578	1	111553	-1.4106	-13	34	19	7	3	3	1	0	1	A1S1F-M6P	A1S1-M5	A1S1	M7P2	A2S2F	A2S2F	unmod	109512	0.32684	0.0137832
1-3885-9	111551	92.7	218	0.352578	6	111550	1.3795	12	34	21	6	3	1	1	1	1	A2S2F	A1S1-M5	A2G1S1	M8P	A2G2F	A2S2Ac1F	unmod	109762	0.32684	0.0137832
1-10167-1	111551	92.7	233	0.352578	2	111548	3.5878	32	33	21	6	3	3	1	1	1	A1S1F-M6P	M6P2	A2G2	A2S2	A2S1G1F	A2S2Ac1F	unmod	109762	0.32684	0.0137832
1-2178-11	111551	92.7	236	0.352578	6	111552	-0.7602	-7	32	23	6	3	0	1	1	1	A2G2F	M6	A2G1S1	A2S2Ac1	A2S1G1F	A3G1S2F	unmod	109762	0.32684	0.0137832
19-11689-16	111099	34.1	20	0.958361	8	111103	-3.9903	-36	32	21	6	3	0	1	0	1	A3S3F	M6	M5	A2S2	A2G2F	A2G1S1F	unmod	109352	0.326801	0.0137815
17-5083-21	112209	34.1	66	0.958016	2	112211	-1.9121	-17	33	22	8	3	2	1	0	1	A3S3F	M6P2	A2G2	A1S1-M5	A2S2F	A2S2F	unmod	109879	0.326684	0.0137766
109-1360-2	116747	5.8	2	5.63191	4	116744	2.2719	19	41	29	14	4	1	1	0	1	A1S1F-M6P	A1S1-M5	A2G1S1	A2S2	A2S2F	A3S3F	A4S4F	112669	0.326651	0.0137752
24-11387-14	110513	27.7	103	1.17925	2	110517	-3.77	-34	33	19	4	3	3	1	0	1	A1S1F-M6P	M6P2	M5	A2S2	A2S1G1F	A2G2F	unmod	109348	0.326651	0.0137752
11-1617-14	112423	42.3	35	0.771739	1	112423	0.68	6	33	22	9	3	1	1	0	1	A2S2F	A2S2	A2S2	M8P	A2S1G1F	A2S2F	unmod	109802	0.326446	0.0137665
85-5990-1	111189	7.8	1	4.17927	6	111187	2.0824	19	31	22	6	3	0	1	1	1	A2S2F	M6	A2G2	A2G1S1	A2S1G1F	A2S2Ac1F	unmod	109399	0.325983	0.013747
99-4498-5	115921	6.8	5	4.78796	4	115926	-4.9455	-43	39	28	13	4	1	1	0	1	A1S1F-M6P	A1S1-M4	A2G1S1	A2S2	A2S2F	A2S2F	A4S4F	112134	0.325581	0.0137301
63-2879-3	112387	9.7	33	3.3557	6	112389	-1.1311	-10	30	24	9	3	0	1	3	1	A2S2F	A2S2Ac2	A2G1S1	A2S2Ac1	A2S1G1F	A2G1S1F	unmod	109640	0.325503	0.0137268
96-14448-5	110696	7.3	8	4.45479	4	110691	4.824	44	30	22	5	3	0	1	0	1	A2G1S1F	M5	A2G2	A2S2	A2S1G1F	A2G1S1F	unmod	109240	0.325199	0.013714
146-4031-2	109633	3.2	26	10.162	2	109634	-1.3143	-12	28	18	5	3	1	1	0	1	A2S2F	M5	A2G1S1	M6P	A2S2F	M2F	unmod	108176	0.325184	0.0137133
68-221-1	110318	9.3	5	3.49599	3	110318	0.096	1	32	20	4	3	0	1	0	1	A2S2F	M6	A2G2	M6	A2G2F	A2S2F	unmod	109153	0.325127	0.0137109
14-7992-14	111917	37.5	34	0.866852	2	111920	-2.9015	-26	33	22	7	3	2	1	0	1	A3S3F	M6P2	A2G2	A1S1-M5	A2S1G1F	A2S2F	unmod	109878	0.325069	0.0137085
48-6425-7	112178	13.3	11	2.43564	4	112180	-2.4004	-21	32	22	9	3	0	1	0	1	A3S3F	M6	A2S2	A1S1-M4	A2S1G1F	A2S2F	unmod	109557	0.32394	0.0136609
42-1637-1	116166	15.5	5	2.08914	2	116168	-2.0165	-17	40	28	13	4	2	1	0	1	A2S2F	A2G1S1	A2S2	M8P2	A2S2F	A2S2F	A4S4F	112379	0.323816	0.0136556
42-1637-2	116166	15.5	6	2.08914	6	116168	-2.0165	-17	40	28	13	4	2	1	0	1	A3S3F	A2G1S1	A2S2	M8P2	A2S2F	A2S2F	A3S3F	112379	0.323816	0.0136556
36-2894-13	116621	17.4	118	1.85676	4	116625	-4.3851	-38	41	28	14	4	1	1	2	1	A3S3F	A1S1-M4	A2S2	M8P	A2S2Ac2F	A2S2F	A4S4F	112459	0.323077	0.0136245
36-2894-14	116621	17.4	119	1.85676	2	116625	-4.3851	-38	41	28	14	4	1	1	2	1	A1S1F-M6P	M6	A3S3	A2S2Ac1	A2S2Ac1F	A2S2F	A4S4F	112459	0.323077	0.0136245
6-12900-0	112044	57	48	0.566782	2	112039	4.8234	43	34	21	7	3	4	1	0	1	A3S3F	M6P2	A2G1S1	M7P2	A2S1G1F	A2S2F	unmod	110005	0.323066	0.013624
5-7695-17	112337	59.5	52	0.542831	3	112334	2.9692	26	33	23	8	3	1	1	0	1	A3G1S2F	A2S2	A2G2	M7P	A2S2F	A2S2F	unmod	110007	0.322984	0.0136206
60-51-1	112533	10.2	48	3.16176	6	112533	0.0326	0	38	25	4	4	1	1	0	1	A1S1F-M6P	M6	A2G2	A2G1S1	A2S1G1F	A2G1S1F	A2G2F	111368	0.3225	0.0136001
33-11735-9	110675	19.4	47	1.66139	1	110679	-3.9438	-36	34	19	4	3	3	1	0	1	A1S1F-M6P	M5	A2G2	M7P2	A2S2F	A2G1S1F	unmod	109510	0.32231	0.0135921
47-2124-9	116821	13.4	18	2.40525	9	116824	-3.623	-31	41	29	14	4	2	1	0	1	A3S3F	A2S2	A3S3	M8P2	A2S2F	A2S2F	A3G1S2F	112743	0.322303	0.0135918
29-722-6	115141	22.6	6	1.42422	9	115140	0.6413	6	39	27	11	4	1	1	0	1	A3S3F	A1S1-M5	A2G1S1	M6P	A2S2F	A2S2F	A3G1S2F	111937	0.321874	0.0135737
58-2614-0	114485	10.9	0	2.94933	6	114483	1.7277	15	38	26	10	4	1	1	0	1	A2S2F	A1S1-M5	A2S2	M6P	A2S1G1F	A2G1S1F	A3S3F	111573	0.321477	0.013557
8-7157-1	112792	45.4	316	0.707965	16	112795	-2.9669	-26	36	25	6	4	0	1	2	1	A2G1S1F	A1S1-M5	M5	A2G1S1	A2S1G1F	A2S2Ac2F	A2G2F	110960	0.321416	0.0135544
8-7157-2	112792	45.4	329	0.707965	12	112795	-2.9669	-26	36	25	6	4	0	1	2	1	A2S2F	A1S1-M5	A2G2	M5	A2S1G1F	A2S2Ac2F	A2G2F	110960	0.321416	0.0135544
8-2120-7	112792	45.4	345	0.707965	12	112793	-0.8273	-7	38	23	6	4	1	1	2	1	A1S1F-M6P	M6	M5	A2S2	A2G2F	A2S2Ac2F	A2G1S1F	110960	0.321416	0.0135544
8-2120-8	112792	45.4	377	0.707965	14	112793	-0.8273	-7	38	23	6	4	1	1	2	1	A2S2F	A1S1-M5	M5	M7P	A2G2F	A2S2Ac2F	A2G1S1F	110960	0.321416	0.0135544
8-3037-0	112792	45.4	383	0.707965	3	112791	1.3124	12	40	21	6	4	2	1	2	1	A1S1F-M6P	M6	M5	M7P	A2S2Ac2F	A2S2F	A2G1S1F	110960	0.321416	0.0135544
8-2120-9	112792	45.4	384	0.707965	10	112793	-0.8273	-7	38	23	6	4	1	1	2	1	A2G1S1F	M6	M5	M6P	A2G2F	A2S2Ac2F	A3S3F	110960	0.321416	0.0135544
8-9465-4	112792	45.4	352	0.707965	12	112796	-3.9091	-35	31	25	9	3	0	1	4	1	A3G1S2F	A2S2Ac2	A2G2	A2S2	A2S2Ac2F	A2G1S1F	unmod	110003	0.321416	0.0135544
8-9465-5	112792	45.4	353	0.707965	4	112796	-3.9091	-35	31	25	9	3	0	1	4	1	A3G1S2F	A2S2Ac2	A2G1S1	A2G1S1	A2S1G1F	A2S2Ac2F	unmod	110003	0.321416	0.0135544
52-11799-0	110331	12	180	2.6738	2	110335	-3.9109	-35	27	21	6	3	0	1	1	1	A2S2F	A1S1-M4	A2G2	A2S2Ac1	A2S1G1F	M2F	unmod	108541	0.320856	0.0135308
52-5431-6	110331	12	191	2.6738	1	110333	-1.7712	-16	29	19	6	3	1	1	1	1	A2S2F	A1S1-M5	A2S2Ac1	M6P	A2S1G1F	M2F	unmod	108541	0.320856	0.0135308
52-13244-2	110331	12	190	2.6738	2	110335	-4.4376	-40	33	17	5	2	4	1	0	1	M6P2	M6	A1S1	M7P2	A2S2F	A2S2F	unmod	108875	0.320856	0.0135308
20-597-10	110562	31.4	22	1.02159	2	110562	-0.2151	-2	31	22	4	3	0	1	0	1	A2G1S1F	M6	A2G1S1	A2G1S1	A2G2F	A2G1S1F	unmod	109397	0.320779	0.0135276
123-2323-1	111328	4.4	2	7.28593	4	111329	-0.7639	-7	32	21	7	2	1	1	0	1	M6P	A1S1-M5	A2G2	A2S2	A2S2F	A2S2F	unmod	109289	0.320581	0.0135192
148-7546-1	112409	3.2	13	10	2	112412	-2.9449	-26	35	21	8	3	3	1	0	1	A1S1F-M6P	A2G1S1	A2S2	M8P2	A2S2F	A2S2F	unmod	110079	0.32	0.0134947
16-13089-1	111624	35.4	25	0.902504	2	111629	-4.6274	-41	33	22	6	3	2	1	0	1	A2S2F	A2G1S1	A2G1S1	M8P2	A2S1G1F	A2G1S1F	unmod	109877	0.319486	0.0134731
30-4851-2	115509	21.8	105	1.46471	3	115513	-4.5328	-39	40	27	12	4	0	1	0	1	A3G1S2F	M6	A2S2	M6	A2S2F	A2S2F	A4S4F	112014	0.319308	0.0134655
4-11739-21	110968	61.9	120	0.515844	1	110972	-3.9894	-36	32	21	5	3	2	1	0	1	A1S1F-M6P	A2G1S1	A2G2	M5P	A2S2F	A2G1S1F	unmod	109512	0.319307	0.0134655
4-11739-22	110968	61.9	121	0.515844	1	110972	-3.9894	-36	32	21	5	3	2	1	0	1	A2G1S1F	A1S1-M4	A2S2	M7P2	A2G2F	A2G1S1F	unmod	109512	0.319307	0.0134655
4-11739-23	110968	61.9	123	0.515844	12	110972	-3.9894	-36	32	21	5	3	2	1	0	1	A3G1S2F	M6P2	M5	A2G1S1	A2G2F	A2S2F	unmod	109512	0.319307	0.0134655
12-6560-0	110855	41.7	24	0.764494	1	110857	-2.1779	-20	32	19	6	3	2	1	0	1	A2S2F	A1S1-M4	M5	M7P2	A2S1G1F	A2S2F	unmod	109107	0.318794	0.0134438
73-747-9	116143	9	41	3.54167	6	116142	0.9081	8	37	29	14	4	0	1	3	1	A2S2F	A1S1-M4	A2G1S1	A2S2Ac2	A2S2Ac1F	A2S2F	A4S4F	111939	0.31875	0.013442
14-7992-15	111917	37.5	38	0.849515	2	111920	-2.9015	-26	33	22	7	3	2	1	0	1	A2S2F	A2S2	A2G2	M8P2	A2S2F	A2G1S1F	unmod	109878	0.318568	0.0134343
14-13278-0	111917	37.5	37	0.849515	1	111922	-4.8167	-43	35	20	7	3	2	1	2	1	A1S1F-M6P	A1S1-M5	A2S2	M7P	A2S1G1F	A2S2Ac2F	unmod	109794	0.318568	0.0134343
88-3180-0	114690	7.7	16	4.13583	2	114692	-2.1574	-19	37	26	11	4	2	1	0	1	A2S2F	A2G1S1	A2S2	M7P2	A2S2F	A2S2F	A2S2F	111487	0.318459	0.0134297
144-11306-0	109749	3.3	16	9.64912	1	109753	-3.794	-35	33	17	3	2	4	1	0	1	M7P2	M6	A2G1S1	M7P2	A1G0F	A2S2F	unmod	108875	0.318421	0.0134281
82-5938-2	111015	8.4	4	3.78728	2	111013	2.0272	18	34	20	5	3	1	1	0	1	A1S1F-M6P	M6	A2G2	A1S1-M5	A2S1G1F	A2S2F	unmod	109559	0.318131	0.0134159
17-5083-22	112209	34.1	68	0.929839	3	112211	-1.9121	-17	33	22	8	3	2	1	0	1	A3G1S2F	M6P2	A2G1S1	A1S1-M5	A2S2F	A2S2F	unmod	109879	0.317075	0.0133714
7-8770-18	110809	45.5	29	0.696864	6	110812	-2.9406	-27	32	21	5	3	0	1	0	1	A2G2F	M6	A2S2	A1S1-M5	A2G2F	A2S2F	unmod	109353	0.317073	0.0133713
6-1299-15	112044	57	49	0.55446	3	112043	0.4754	4	33	23	7	3	1	1	0	1	A1S1F-M6P	A1S1-M4	A2G2	A2S2	A2S1G1F	A3G1S2F	unmod	110005	0.316042	0.0133278
28-13771-5	111389	22.9	14	1.37886	1	111384	4.8324	43	34	20	6	3	2	1	0	1	A1S1F-M6PGlcNAc	M6	A2S2	M6P	A2S1G1F	A2S2F	unmod	109642	0.315758	0.0133158
49-1020-2	115992	13.3	165	2.37389	1	115990	1.2075	10	43	27	11	4	3	1	1	1	A1S1F-M6P	A1S1-M5	A2S2Ac1	M7P2	A2S1G1F	A3G1S2F	A4S4F	112746	0.315727	0.0133145
49-1020-3	115992	13.3	174	2.37389	2	115990	1.2075	10	43	27	11	4	3	1	1	1	A1S1F-M6PGlcNAc	M6	A2S2	M7P2	A2S2Ac1F	A3G1S2F	A4S4F	112746	0.315727	0.0133145
62-4981-7	114277	9.8	7	3.21898	1	114280	-2.9845	-26	38	25	10	4	1	1	0	1	A2S2F	A1S1-M5	A2S2	M7P	A2S1G1F	A2S2F	A2S2F	111365	0.315461	0.0133033
117-7693-1	109904	5.1	33	6.18081	6	109906	-2.5883	-24	31	20	3	3	0	1	1	1	A2G2F	M6	A2G2	M5	A2S1G1F	A2S2Ac1F	unmod	108988	0.315221	0.0132932
117-9155-1	109904	5.1	34	6.18081	4	109907	-3.0464	-28	34	18	2	2	5	1	0	1	M7P2	M6P2	A2G2	M6P	A2G2F	A2S2F	unmod	109321	0.315221	0.0132932
5-7695-18	112337	59.5	54	0.529591	2	112334	2.9692	26	33	23	8	3	1	1	0	1	A3S3F	A1S1-M5	A2G1S1	A1G1-M5P or M6PGlcNAc	A2S1G1F	A2S2F	unmod	110007	0.315107	0.0132883
43-3043-1	111306	13.9	8	2.26629	2	111304	1.0677	10	31	22	6	3	2	1	0	1	A2S2F	M6P2	A2G2	A2G1S1	A2S1G1F	A2S2F	unmod	109558	0.315014	0.0132845
53-5078-6	114192	12	29	2.62156	16	114195	-2.9395	-26	37	27	9	4	0	1	1	1	A2G1S1F	M6	A2G1S1	A2S2	A2S1G1F	A2S2Ac1F	A3G1S2F	111529	0.314588	0.0132665
37-1788-17	116089	17	64	1.85018	8	116091	-2.1574	-19	39	29	13	4	0	1	1	1	A3G1S2F	M6	A2S2	A2S2	A2S2Ac1F	A2G1S1F	A4S4F	112260	0.314531	0.0132641
37-1788-18	116089	17	65	1.85018	12	116091	-2.1574	-19	39	29	13	4	0	1	1	1	A3S3F	M6	A2S2	A2S2Ac1	A2G2F	A2S2F	A4S4F	112260	0.314531	0.0132641
29-722-7	115141	22.6	7	1.39161	2	115140	0.6413	6	39	27	11	4	1	1	0	1	A2S2F	A1S1-M5	A2S2	M6P	A2S1G1F	A2G1S1F	A4S4F	111937	0.314503	0.0132629
20-5767-6	110562	31.4	23	1.00053	2	110560	1.9246	17	33	20	4	3	1	1	0	1	A2G2F	M6	A2S2	M7P	A2S1G1F	A2G1S1F	unmod	109397	0.314165	0.0132487
66-2955-0	114771	9.4	113	3.33988	7	114773	-2.0708	-18	38	25	11	4	3	1	1	1	A2S2F	M6P2	A2S2	M6P	A2S2Ac1F	A2S2F	A3S3F	111526	0.313949	0.0132395
147-506-3	110258	3.2	43	9.79667	2	110258	-0.1308	-1	35	19	2	3	3	1	0	1	A1G1F-M6P	M6	A2G2	M7P2	A2G2F	A2S2F	unmod	109676	0.313494	0.0132203
11-3766-9	112423	42.3	36	0.73913	6	112425	-1.4597	-13	31	24	9	3	0	1	0	1	A3G1S2F	A1S1-M4	A2G1S1	A2G1S1	A2S2F	A2S2F	unmod	109802	0.312652	0.0131848
130-728-3	117647	4	90	7.8125	1	117649	-2.0815	-18	42	30	15	4	2	1	4	1	A3S3F	A2S2Ac2	A2G1S1	M8P2	A2S2Ac2F	A3S3F	A4S4F	113110	0.3125	0.0131784
63-2879-4	112387	9.7	34	3.22148	8	112389	-1.1311	-10	30	24	9	3	0	1	3	1	A2G1S1F	A2S2Ac2	A2G1S1	A2S2	A2S1G1F	A2S2Ac1F	unmod	109640	0.312483	0.0131777
27-1766-13	112918	23.7	30	1.31848	4	112919	-0.7592	-7	31	25	10	3	0	1	0	1	A3S3F	A2S2	A2G2	A2S2	A2S2F	A2G1S1F	unmod	110006	0.312479	0.0131775
165-1807-1	117024	2.3	2	13.5843	2	117028	-3.463	-30	41	30	14	4	2	1	0	1	A3S3F	A2G1S1	A2S2	M7P2	A2S1G1F	A3S3F	A4S4F	112947	0.312439	0.0131758
2-2648-8	111260	85.1	195	0.367034	1	111261	-0.9184	-8	34	19	6	3	3	1	0	1	A1S1F-M6P	A1S1-M5	A1G1 or A1G0-M4	M7P2	A2S2F	A2S2F	unmod	109513	0.312346	0.0131719
23-6676-3	111743	28.1	95	1.11111	4	111746	-2.3575	-21	32	21	8	2	1	1	3	1	M6P	A1S1-M5	A2G1S1	A2S2Ac2	A2S2Ac1F	A2S2F	unmod	109287	0.312222	0.0131667
23-1304-8	111743	28.1	97	1.11111	2	111744	-0.4577	-4	36	22	5	3	1	1	0	1	M6P	M6	M5	A2G0S1	A2S1G1F	A2S2F	A2G1S1F	110287	0.312222	0.0131667
23-1304-9	111743	28.1	99	1.11111	7	111744	-0.4577	-4	36	22	5	3	1	1	0	1	M5P	M6	M5	A2G1S1	A2S2F	A2G1S1F	A2G1S1F	110287	0.312222	0.0131667
25-898-13	113082	26.5	134	1.17746	2	113082	-0.3637	-3	33	24	10	3	0	1	1	1	A3S3F	M6	A2G1S1	A2G1S1	A2S2Ac1F	A3S3F	unmod	110127	0.312027	0.0131585
25-5146-4	113082	26.5	131	1.17746	4	113084	-2.2256	-20	38	23	7	4	1	1	2	1	A1S1F-M6P	M6	M5	A2S2	A2S1G1F	A2S2Ac2F	A2G1S1F	110959	0.312027	0.0131585
25-5146-5	113082	26.5	133	1.17746	4	113084	-2.2256	-20	38	23	7	4	1	1	2	1	A1S1F-M6P	M6	M5	A2G1S1	A2S1G1F	A2S2Ac2F	A2S2F	110959	0.312027	0.0131585
19-5536-3	111099	34.1	21	0.914298	1	111101	-1.8506	-17	34	19	6	3	1	1	0	1	A1S1F-M6P	M6	A2S2	M6	A2S1G1F	A2S2F	unmod	109352	0.311776	0.0131479
65-702-0	112615	9.5	2	3.27602	2	112615	-0.2334	-2	35	22	8	3	3	1	0	1	A1S1F-M6P	A2G1S1	A2S2	M7P2	A2S1G1F	A3S3F	unmod	110285	0.311222	0.0131245
51-1597-10	117116	12.2	33	2.54622	3	117120	-3.2144	-27	41	29	15	4	1	1	2	1	A2S2F	A1S1-M5	A3S3	A1S1-M6P	A2S2Ac2F	A2S2F	A4S4F	112664	0.310638	0.0130999
34-8645-0	113331	17.8	34	1.74472	16	113335	-4.0412	-36	36	25	8	4	0	1	1	1	A2S2F	A1S1-M5	M5	A2G1S1	A2S1G1F	A2S2Ac1F	A2G1S1F	110959	0.31056	0.0130966
18-11013-5	112630	34.1	40	0.910084	2	112626	4.4464	39	33	23	9	3	1	1	0	1	A3S3F	A2G1S1	A2G1S1	M7P	A2S2F	A2S2F	unmod	110009	0.310339	0.0130873
18-11013-6	112630	34.1	41	0.910084	2	112626	4.4464	39	33	23	9	3	1	1	0	1	A3G1S2F	A2S2	A2S2	M7P	A2S1G1F	A2S2F	unmod	110009	0.310339	0.0130873
123-2323-2	111328	4.4	3	7.04396	8	111329	-0.7639	-7	32	21	7	2	1	1	0	1	M6P	A1S1-M5	A2G1S1	A2S2	A2S2F	A2G1S1F	unmod	109289	0.309934	0.0130702
79-4379-1	113627	8.8	51	3.51711	8	113625	2.2432	20	38	23	9	4	1	1	1	1	A1S1F-M6P	M6	M5	A2S2	A2S2Ac1F	A2S2F	A2S2F	110964	0.309506	0.0130522
58-2614-1	114485	10.9	1	2.83845	4	114483	1.7277	15	38	26	10	4	1	1	0	1	A1S1F-M6P	A1S1-M5	A2G1S1	A2S2	A2S1G1F	A2S2F	A2S2F	111573	0.309391	0.0130473
45-3653-4	115634	13.7	32	2.25225	6	115638	-3.6097	-31	38	29	12	4	0	1	1	1	A2S2F	A1S1-M5	A2G2	A2S2	A2S1G1F	A2S2Ac1F	A4S4F	112097	0.308559	0.0130122
94-152-2	112705	7.4	168	4.16667	2	112705	0.0918	1	38	24	5	4	1	1	2	1	A2G1S1F	M6	A2G2	M7P	A2S1G1F	A2S2Ac2F	A2G1S1F	111165	0.308333	0.0130027
19-5781-0	111099	34.1	22	0.903283	8	111097	1.9657	18	30	24	5	3	0	1	0	1	A2S2F	A2G1S1	A2G2	A2G1S1	A2G2F	A2G1S1F	unmod	109643	0.308019	0.0129895
81-12277-6	111238	8.4	71	3.66492	12	111234	4.2433	38	32	20	7	3	0	1	1	1	A3G1S2F	A1S1-M5	M5	M5	A2S2Ac1F	A2S2F	unmod	109157	0.307853	0.0129825
172-4024-0	109910	2	0	15.3921	2	109911	-1.3189	-12	32	18	4	3	0	1	0	1	A2S2F	M6	M5	M6	A2S1G1F	A2G1S1F	unmod	108745	0.307841	0.012982
85-8816-0	111189	7.8	2	3.94398	6	111186	3.04	27	30	23	6	3	0	1	0	1	A2S2F	A1S1-M4	A2G2	A2G1S1	A2S1G1F	A2G1S1F	unmod	109441	0.30763	0.0129731
136-3375-1	112082	3.5	91	8.77863	6	112081	1.3041	12	34	22	8	1	2	1	0	1	M7P2	A1S1-M5	A2S2	A2S2	A2G1S1	A3G1S2F	unmod	109752	0.307252	0.0129571
33-8651-2	110675	19.4	52	1.58228	2	110678	-2.9158	-26	34	19	5	1	3	1	0	1	M7P2	A1S1-M5	A2G2	M6P	A2S2	A2S2F	unmod	109219	0.306962	0.0129449
90-2183-0	115872	7.5	0	4.09198	1	115874	-2.348	-20	42	26	12	4	3	1	0	1	A1S1F-M6P	A1S1-M5	A2S2	M7P2	A2S2F	A2S2F	A4S4F	112377	0.306898	0.0129422
86-506-2	110357	7.7	3	3.98303	8	110357	0.2102	2	33	19	4	3	1	1	0	1	A1S1F-M6P	M6	M5	A2G1S1	A2G2F	A2S2F	unmod	109192	0.306694	0.0129336
32-876-6	112970	19.5	41	1.57233	2	112969	0.347	3	34	25	8	4	0	1	0	1	A2S2F	M6	A2G1S1	A2G1S1	A1G0F	A2S2F	A2S2F	110639	0.306604	0.0129298
32-876-7	112970	19.5	43	1.57233	6	112969	0.347	3	34	25	8	4	0	1	0	1	A2S2F	M6	A2S2	A2S2	A1G0F	A2S2F	A2G2F	110639	0.306604	0.0129298
22-14628-9	110403	28.5	14	1.07331	3	110398	4.8761	44	32	20	4	3	1	1	0	1	A2G2F	M6	A2S2	M6P	A2G2F	A2S2F	unmod	109238	0.305892	0.0128998
14-7992-16	111917	37.5	40	0.81484	1	111920	-2.9015	-26	33	22	7	3	2	1	0	1	A1S1F-M6PGlcNAc	A2G1S1	A2G1S1	M6P	A2S2F	A2S2F	unmod	109878	0.305565	0.012886
14-13278-1	111917	37.5	41	0.81484	2	111922	-4.8167	-43	35	20	7	3	2	1	2	1	A1S1F-M6P	A1S1-M5	A2G1S1	M7P	A2S2Ac2F	A2S2F	unmod	109794	0.305565	0.012886
103-11223-1	110107	6.3	35	4.84928	1	110110	-3.6995	-34	33	17	4	3	3	1	0	1	A1S1F-M6P	M6P2	M5	M5	A2S1G1F	A2S2F	unmod	108941	0.305505	0.0128834
15-10801-5	111682	36.1	28	0.845331	1	111678	3.8562	35	32	22	7	3	1	1	0	1	A2S2F	A2S2	A2G2	M7P	A2S1G1F	A2S2F	unmod	109643	0.305164	0.0128691
30-2564-16	115509	21.8	116	1.39814	2	115511	-2.3244	-20	39	27	12	4	2	1	0	1	A1S1F-M6PGlcNAc	A2S2	A2S2	M6P	A2S2F	A2S2F	A3S3F	112014	0.304794	0.0128534
75-3290-1	116290	9	26	3.38629	4	116294	-4.3053	-37	39	30	13	4	0	1	1	1	A3S3F	A1S1-M5	A2G2	A2S2Ac1	A2S1G1F	A2S2F	A4S4F	112461	0.304766	0.0128523
53-5078-7	114192	12	30	2.537	12	114195	-2.9395	-26	37	27	9	4	0	1	1	1	A2S2F	M6	A2G2	A2G1S1	A2S1G1F	A2S2Ac1F	A3S3F	111529	0.30444	0.0128385
96-14448-6	110696	7.3	9	4.16667	3	110691	4.824	44	30	22	5	3	0	1	0	1	A2G1S1F	M5	A2G1S1	A2G1S1	A2S1G1F	A2G1S1F	unmod	109240	0.304167	0.012827
18-11013-7	112630	34.1	42	0.891882	8	112626	4.4464	39	33	23	9	3	1	1	0	1	A1S1F-M6P	A1S1-M4	A2G1S1	A2S2	A2S2F	A3G1S2F	unmod	110009	0.304132	0.0128255
35-12174-11	110157	17.4	32	1.74776	2	110161	-4.0637	-37	30	19	5	3	1	1	0	1	A2S2F	A1S1-M4	M4	M6P	A2S1G1F	A2G1S1F	unmod	108701	0.30411	0.0128246
13-8059-12	111147	40.4	19	0.751154	4	111145	2.7564	25	31	22	6	3	0	1	0	1	A2S2F	A1S1-M5	A2G2	A1S1-M4	A2S1G1F	A2G1S1F	unmod	109400	0.303466	0.0127975
0-9565-13	111842	100	240	0.303183	1	111846	-3.4692	-31	32	21	8	3	2	1	0	1	A1S1F-M6P	A2S2	A2S2	M5P	A2S2F	A2G1S1F	unmod	109512	0.303183	0.0127855
0-9565-14	111842	100	243	0.303183	2	111846	-3.4692	-31	32	21	8	3	2	1	0	1	A3S3F	A1S1-M5	A2S2	M7P2	A1G0F	A2S2F	unmod	109512	0.303183	0.0127855
0-9505-0	111842	100	246	0.303183	6	111839	3.4461	31	33	22	8	1	1	1	0	1	A1S1-M6P	A1S1-M5	A2G1S1	A2S2	A2G1S1	A2S2F	unmod	109512	0.303183	0.0127855
0-4024-15	111842	100	241	0.303183	4	111841	1.4605	13	34	21	7	3	1	1	1	1	A3S3F	M6	A2S2	M7P	A2G2F	A2S2Ac1F	unmod	109762	0.303183	0.0127855
0-10069-3	111842	100	245	0.303183	2	111839	3.6688	33	33	21	7	3	3	1	1	1	A1S1F-M6P	M6P2	A2S2	A2S2Ac1	A2S1G1F	A2G1S1F	unmod	109762	0.303183	0.0127855
0-4024-16	111842	100	247	0.303183	2	111841	1.4605	13	34	21	7	3	1	1	1	1	A3S3F	M6	A2S2Ac1	M7P	A2S1G1F	A2G1S1F	unmod	109762	0.303183	0.0127855
26-11339-4	111756	26.2	60	1.15344	6	111752	4.1161	37	33	23	6	3	1	1	0	1	A1S1F-M6PGlcNAc	A1S1-M5	A2G2	A2S2	A2G2F	A2S2F	unmod	110009	0.302202	0.0127441
26-11339-5	111756	26.2	61	1.15344	2	111752	4.1161	37	33	23	6	3	1	1	0	1	A1S1F-M6PGlcNAc	A1S1-M5	A2G1S1	A2G1S1	A2S1G1F	A2G1S1F	unmod	110009	0.302202	0.0127441
6-12900-1	112044	57	51	0.529818	2	112039	4.8234	43	34	21	7	3	4	1	0	1	A3G1S2F	M6P2	A2S2	M7P2	A2S1G1F	A2S2F	unmod	110005	0.301996	0.0127355
3-10038-0	112134	81	173	0.372613	6	112130	3.7995	34	33	22	9	1	1	1	0	1	A1S1-M6P	A1S1-M5	A2S2	A2S2	A2G1S1	A2S2F	unmod	109513	0.301816	0.0127279
3-10711-2	112134	81	162	0.372613	1	112130	4.0222	36	33	21	8	3	3	1	1	1	A1S1F-M6P	M6P2	A2S2	A2S2	A2S1G1F	A2S2Ac1F	unmod	109762	0.301816	0.0127279
3-12367-0	112134	81	159	0.372613	6	112129	4.6726	42	31	25	7	3	0	1	2	1	A3G1S2F	A2S2Ac2	A2G2	A2G1S1	A2S1G1F	A2G1S1F	unmod	110011	0.301816	0.0127279
3-106-0	112134	81	165	0.372613	6	112134	-0.0327	0	33	21	8	3	2	1	3	1	A2S2F	A1S1-M5	A2G1S1	M7P2	A2S2Ac1F	A2S2Ac2F	unmod	109678	0.301816	0.0127279
16-13089-2	111624	35.4	26	0.851659	2	111629	-4.6274	-41	33	22	6	3	2	1	0	1	A3G1S2F	A1S1-M4	A2G2	M7P2	A2S1G1F	A2S2F	unmod	109877	0.301487	0.012714
80-1930-8	117476	8.7	10	3.45951	1	117481	-4.8526	-41	42	30	15	4	2	1	0	1	A3S3F	A1S1-M4	A3S3	M7P2	A2S1G1F	A3S3F	A4S4F	113107	0.300977	0.0126925
71-8789-6	111481	9.1	8	3.30113	24	111478	3.1106	28	31	22	7	3	0	1	1	1	A2S2F	M6	A2G1S1	A2S2	A2G2F	A2S2Ac1F	unmod	109400	0.300403	0.0126683
73-747-10	116143	9	45	3.33333	15	116142	0.9081	8	37	29	14	4	0	1	3	1	A3S3F	A1S1-M4	A2G1S1	A2S2Ac1	A2S2Ac2F	A2S2F	A3S3F	111939	0.3	0.0126513
36-2894-15	116621	17.4	131	1.72414	2	116625	-4.3851	-38	41	28	14	4	1	1	2	1	A1S1F-M6P	M6	A3S3	A2S2	A2S2Ac2F	A3S3F	A3S3F	112459	0.3	0.0126513
85-8564-0	111189	7.8	3	3.84314	1	111192	-2.916	-26	32	20	7	3	0	1	0	1	A2S2F	M6	A2S2	M6	A2S1G1F	A2S2F	unmod	109150	0.299765	0.0126414
63-2879-5	112387	9.7	36	3.08725	24	112389	-1.1311	-10	30	24	9	3	0	1	3	1	A2S2F	A2G1S1	A2G2	A2S2	A2S2Ac1F	A2S2Ac2F	unmod	109640	0.299463	0.0126286
5-7695-19	112337	59.5	56	0.503111	6	112334	2.9692	26	33	23	8	3	1	1	0	1	A1S1F-M6P	A1S1-M4	A2G2	A2S2	A2S2F	A3G1S2F	unmod	110007	0.299351	0.0126239
65-6094-1	112615	9.5	3	3.14932	2	112618	-2.4418	-22	36	22	8	3	1	1	0	1	A3S3F	M6	A2S2	M8P	A2S1G1F	A3G1S2F	unmod	110285	0.299186	0.0126169
13-8059-13	111147	40.4	20	0.740423	2	111145	2.7564	25	31	22	6	3	0	1	0	1	A2G1S1F	M6	A2S2	A2S2	A2G2F	A2G1S1F	unmod	109400	0.299131	0.0126146
74-13622-6	111042	9	11	3.32165	4	111037	4.6889	42	32	21	6	2	1	1	0	1	M6P	A1S1-M5	A2G1S1	A2G1S1	A2S2F	A2G1S1F	unmod	109294	0.298948	0.0126069
100-7120-2	111119	6.7	55	4.46154	2	111121	-2.4065	-22	32	21	6	2	1	1	2	1	M6P	A1S1-M5	A2G2	A2S2Ac2	A2S1G1F	A2S2F	unmod	109287	0.298923	0.0126059
11-6239-12	112423	42.3	38	0.706522	8	112426	-2.4173	-22	32	23	9	3	0	1	1	1	A3G1S2F	M6	A2S2	A2S2	A2S2Ac1F	A2G1S1F	unmod	109760	0.298859	0.0126032
11-6239-13	112423	42.3	39	0.706522	12	112426	-2.4173	-22	32	23	9	3	0	1	1	1	A3S3F	M6	A2S2	A2S2Ac1	A2G2F	A2S2F	unmod	109760	0.298859	0.0126032
97-4831-4	114398	7.2	31	4.14903	5	114401	-3.0096	-26	37	26	10	4	2	1	0	1	A2S2F	A2S2	A2S2	M7P2	A2S2F	A2G1S1F	A2G1S1F	111486	0.29873	0.0125977
17-5083-23	112209	34.1	70	0.873485	2	112211	-1.9121	-17	33	22	8	3	2	1	0	1	A3S3F	M6P2	A2S2	A1S1-M5	A2S1G1F	A2G1S1F	unmod	109879	0.297859	0.012561
7-4093-1	110809	45.5	30	0.65463	2	110808	1.4074	13	33	19	5	3	3	1	0	1	A1S1F-M6P	M6P2	M5	A2S2	A2S1G1F	A2G1S1F	unmod	109353	0.297857	0.0125609
43-14176-1	111306	13.9	9	2.13645	2	111310	-4.8883	-44	33	19	7	3	2	1	0	1	A1S1F-M6P	M5	A2S2	M6P	A2S2F	A2S2F	unmod	109267	0.296966	0.0125234
12-10872-9	110855	41.7	25	0.711404	1	110851	3.7095	33	33	20	5	3	1	1	0	1	A2G1S1F	M6	A2G1S1	M7P	A2S2F	A2G1S1F	unmod	109399	0.296655	0.0125102
4-11739-24	110968	61.9	125	0.478998	1	110972	-3.9894	-36	32	21	5	3	2	1	0	1	A1G1F-M5P	A2G1S1	A2G1S1	M6P	A2S2F	A2G1S1F	unmod	109512	0.2965	0.0125037
4-11739-25	110968	61.9	127	0.478998	4	110972	-3.9894	-36	32	21	5	3	2	1	0	1	A3S3F	M6P2	A2G2	M5	A2S1G1F	A2G1S1F	unmod	109512	0.2965	0.0125037
47-2124-10	116821	13.4	20	2.21088	1	116824	-3.623	-31	41	29	14	4	2	1	0	1	A3S3F	A2S2	A2S2	M8P2	A2S1G1F	A3S3F	A3S3F	112743	0.296259	0.0124935
47-2124-11	116821	13.4	21	2.21088	4	116824	-3.623	-31	41	29	14	4	2	1	0	1	A3S3F	M6P2	A2S2	A1S1-M5	A2S2F	A3G1S2F	A4S4F	112743	0.296259	0.0124935
112-122-0	110271	5.7	2	5.19138	6	110271	0.0532	0	31	22	3	3	0	1	0	1	A2G2F	M6	A2G2	A2G1S1	A2S1G1F	A2G1S1F	unmod	109397	0.295908	0.0124787
6-4411-12	112044	57	53	0.517496	2	112045	-1.6643	-15	31	25	7	3	0	1	0	1	A3S3F	A2G1S1	A2G2	A2G2	A2S1G1F	A2S2F	unmod	110005	0.294973	0.0124393
29-722-8	115141	22.6	8	1.30463	8	115140	0.6413	6	39	27	11	4	1	1	0	1	A1S1F-M6P	A1S1-M5	A2G1S1	A2S2	A2S2F	A2G1S1F	A3S3F	111937	0.294847	0.012434
113-12370-1	111167	5.6	248	5.26316	2	111171	-4.2301	-38	36	18	5	3	4	1	0	1	A1S1F-M6P	M6P2	M5	M7P	A2S2F	A3G1S2F	unmod	109711	0.294737	0.0124293
111-7558-0	113900	5.7	12	5.16934	12	113904	-4.0889	-36	37	27	8	4	0	1	1	1	A2S2F	M6	A2G2	A2S2Ac1	A2S1G1F	A2G1S1F	A3G1S2F	111528	0.294652	0.0124258
31-2308-7	115800	20.9	229	1.40845	1	115802	-2.3862	-21	39	27	13	4	2	1	0	1	A1S1F-M6P	A2S2	A2S2	M5P	A2S2F	A2S2F	A4S4F	112014	0.294366	0.0124137
32-876-8	112970	19.5	45	1.50943	6	112969	0.347	3	34	25	8	4	0	1	0	1	A2S2F	M6	A2G2	A2S2	A2S1G1F	M2F	A3S3F	110639	0.29434	0.0124126
53-5078-8	114192	12	34	2.45243	30	114195	-2.9395	-26	37	27	9	4	0	1	1	1	A2S2F	M6	A2G2	A2G1S1	A2S2Ac1F	A2G1S1F	A3S3F	111529	0.294292	0.0124106
53-5078-9	114192	12	35	2.45243	72	114195	-2.9395	-26	37	27	9	4	0	1	1	1	A2S2F	M6	A2G1S1	A2S2	A2G2F	A2S2Ac1F	A3G1S2F	111529	0.294292	0.0124106
34-4147-0	113331	17.8	36	1.65289	9	113333	-1.9015	-17	38	23	8	4	1	1	1	1	A2S2F	M6	M5	M6P	A2S2Ac1F	A2S2F	A3G1S2F	110959	0.294215	0.0124073
24-11387-15	110513	27.7	110	1.06132	4	110517	-3.77	-34	33	19	4	3	3	1	0	1	A1G1F-M5P	M5	A2S2	M7P2	A2G2F	A2S2F	unmod	109348	0.293986	0.0123977
24-4976-1	110513	27.7	111	1.06132	1	110514	-1.6303	-15	35	17	4	3	4	1	0	1	A1S1F-M6P	M6P2	M5	M7P	A2S2F	A2G1S1F	unmod	109348	0.293986	0.0123977
50-7176-1	111395	12.5	33	2.35183	4	111398	-2.4981	-22	32	20	7	3	1	1	3	1	A2G1S1F	M6	A2S2	M6P	A2S2Ac1F	A2S2Ac2F	unmod	109230	0.293979	0.0123974
50-7176-2	111395	12.5	34	2.35183	2	111398	-2.4981	-22	32	20	7	3	1	1	3	1	A2S2Ac1F	M6	A2S2	M6P	A2S1G1F	A2S2Ac2F	unmod	109230	0.293979	0.0123974
97-4831-5	114398	7.2	32	4.06435	1	114401	-3.0096	-26	37	26	10	4	2	1	0	1	A2S2F	A2S2	A2G2	M7P2	A2S2F	A2S2F	A2S2F	111486	0.292633	0.0123406
16-12062-11	111624	35.4	27	0.826236	10	111620	4.3039	39	32	21	8	2	1	1	0	1	M6P	M5	A2S2	A2S2	A2S2F	A3G1S2F	unmod	109294	0.292488	0.0123345
82-11437-2	111015	8.4	5	3.48112	1	111019	-3.8601	-35	33	19	6	3	2	1	0	1	A1S1F-M6P	M6	A2S2	M5P	A2S1G1F	A2S2F	unmod	109268	0.292414	0.0123314
18-11013-8	112630	34.1	44	0.855479	2	112626	4.4464	39	33	23	9	3	1	1	0	1	A1S1F-M6PGlcNAc	A1S1-M5	A2S2	A2S2	A2S2F	A2G1S1F	unmod	110009	0.291718	0.012302
18-5750-18	112630	34.1	45	0.855479	2	112628	2.3067	20	31	25	9	3	0	1	0	1	A3S3F	A2G1S1	A2G1S1	A2G1S1	A2S2F	A2G1S1F	unmod	110009	0.291718	0.012302
33-5774-1	110675	19.4	53	1.50316	2	110673	1.9435	18	35	20	3	3	2	1	0	1	A1S1F-M6P	M6	A2G2	M6P	A2G2F	A3G1S2F	unmod	109801	0.291614	0.0122976
33-5774-2	110675	19.4	55	1.50316	1	110673	1.9435	18	35	20	3	3	2	1	0	1	A1G1F-M6P	A1S1-M5	A2G2	M7P	A2S1G1F	A2G1S1F	unmod	109801	0.291614	0.0122976
5-7695-20	112337	59.5	57	0.489872	2	112334	2.9692	26	33	23	8	3	1	1	0	1	A3G1S2F	A1S1-M5	A2S2	A1G1-M5P or M6PGlcNAc	A2S1G1F	A2S2F	unmod	110007	0.291474	0.0122917
98-5316-0	115341	6.9	0	4.21883	24	115345	-4.6734	-41	37	30	11	4	0	1	0	1	A3S3F	A2G1S1	A2G2	A2S2	A2S1G1F	A2S2F	A3G1S2F	112137	0.291099	0.0122759
15-10801-6	111682	36.1	29	0.805706	1	111678	3.8562	35	32	22	7	3	1	1	0	1	A2S2F	A2G1S1	A2G2	M7P	A2S2F	A2S2F	unmod	109643	0.29086	0.0122658
47-2124-12	116821	13.4	23	2.16229	3	116824	-3.623	-31	41	29	14	4	2	1	0	1	A3G1S2F	A1S1-M4	A3S3	M7P2	A2S2F	A2S2F	A4S4F	112743	0.289747	0.0122189
25-5146-6	113082	26.5	139	1.09336	16	113084	-2.2256	-20	38	23	7	4	1	1	2	1	A1S1F-M6P	M6	M5	A2S2	A2G2F	A2S2Ac2F	A2S2F	110959	0.289739	0.0122186
25-5146-7	113082	26.5	143	1.09336	4	113084	-2.2256	-20	38	23	7	4	1	1	2	1	A1S1F-M6P	M6	M5	A2S2Ac2	A2S1G1F	A2S2F	A2G1S1F	110959	0.289739	0.0122186
71-8789-7	111481	9.1	9	3.1746	4	111478	3.1106	28	31	22	7	3	0	1	1	1	A2S2F	M6	A2G1S1	A2G1S1	A2S1G1F	A2S2Ac1F	unmod	109400	0.288889	0.0121827
43-2880-5	111306	13.9	10	2.07743	2	111305	0.9991	9	34	20	6	3	1	1	0	1	A1S1F-M6P	M6	A2G2	A1S1-M5	A2S2F	A2S2F	unmod	109558	0.288763	0.0121774
28-7606-2	111389	22.9	16	1.26067	3	111387	2.6927	24	32	22	6	3	1	1	0	1	A1S1F-M6P	A1S1-M4	A2G2	A2G1S1	A2S1G1F	A2S2F	unmod	109642	0.288693	0.0121745
69-5524-9	115268	9.2	23	3.13577	27	115272	-4.7021	-41	37	28	12	4	0	1	1	1	A2S2F	A1S1-M5	A2S2	A2S2Ac1	A2S2F	A2G1S1F	A3G1S2F	111730	0.288491	0.0121659
17-10802-0	112209	34.1	71	0.845309	2	112213	-4.1204	-37	34	22	8	3	0	1	0	1	A3S3F	M6	A2S2	M6	A2S1G1F	A3G1S2F	unmod	109879	0.28825	0.0121558
7-2505-9	110809	45.5	31	0.633513	1	110810	-0.8009	-7	34	19	5	3	1	1	0	1	A1S1F-M6P	A1S1-M5	M5	A1S1-M5	A2S1G1F	A2G1S1F	unmod	109353	0.288248	0.0121557
23-13205-1	111743	28.1	100	1.02564	2	111739	4.7805	43	33	21	7	2	2	1	4	1	M7P2	A1S1-M5	A2G1S1	A2S2Ac2	A2S1G1F	A2S2Ac2F	unmod	109537	0.288205	0.0121539
23-1304-10	111743	28.1	101	1.02564	18	111744	-0.4577	-4	36	22	5	3	1	1	0	1	M6P	M5	M5	A2S2	A2G2F	A2S2F	A2G1S1F	110287	0.288205	0.0121539
16-12062-12	111624	35.4	28	0.813525	3	111620	4.3039	39	32	21	8	2	1	1	0	1	M6P	M5	A2S2	A2S2	A2S1G1F	A3S3F	unmod	109294	0.287988	0.0121447
6-1299-16	112044	57	54	0.505175	4	112043	0.4754	4	33	23	7	3	1	1	0	1	A1G1F-M5P	A1S1-M5	A2G1S1	A2S2	A2S1G1F	A3G1S2F	unmod	110005	0.28795	0.0121431
6-6987-15	112044	57	55	0.505175	1	112041	2.615	23	35	21	7	3	2	1	0	1	A1S1F-M6PGlcNAc	M6	A2S2	M6P	A2S1G1F	A3S3F	unmod	110005	0.28795	0.0121431
62-4981-8	114277	9.8	8	2.93703	3	114280	-2.9845	-26	38	25	10	4	1	1	0	1	A2S2F	A1S1-M5	A2S2	M7P	A2S2F	A2S2F	A2G1S1F	111365	0.287829	0.012138
41-8828-7	113283	15.8	137	1.81818	2	113287	-4.0716	-36	38	24	7	4	1	1	2	1	A2G1S1F	M6	A2S2	M7P	A2S1G1F	A2S2Ac2F	A2G1S1F	111160	0.287273	0.0121146
63-2879-6	112387	9.7	39	2.95302	2	112389	-1.1311	-10	30	24	9	3	0	1	3	1	A2S2F	A2S2Ac2	A2G2	A2S2Ac1	A2S1G1F	A2S2F	unmod	109640	0.286443	0.0120796
63-7499-0	112387	9.7	37	2.95302	3	112385	2.9084	26	36	23	6	4	1	1	0	1	A2S2F	M6	A1G1 or A1G0-M4	M6P	A2S1G1F	A2S2F	A2G1S1F	110640	0.286443	0.0120796
40-1370-2	114850	15.8	2	1.81191	8	114849	0.985	9	39	27	10	4	1	1	0	1	A1S1F-M6P	A1S1-M5	A2G1S1	A2S2	A2S1G1F	A2G1S1F	A3S3F	111937	0.286281	0.0120728
55-5315-6	110650	11.6	10	2.46578	2	110648	1.8011	16	33	19	5	3	1	1	0	1	A3S3F	M6	M5	M6P	A2S1G1F	A2G1S1F	unmod	109193	0.286031	0.0120622
1-10069-28	111551	92.7	244	0.308506	1	111555	-3.5502	-32	32	21	7	3	2	1	0	1	A1G1F-M5P	A2S2	A2S2	M6P	A2S2F	A2G1S1F	unmod	109512	0.285985	0.0120603
1-10167-2	111551	92.7	247	0.308506	4	111548	3.5878	32	33	21	6	3	3	1	1	1	A1S1F-M6P	M6P2	A2G2	A2G1S1	A2S2Ac1F	A2S2F	unmod	109762	0.285985	0.0120603
1-9971-2	111551	92.7	251	0.308506	1	111548	3.5192	32	36	19	6	3	2	1	1	1	A1S1F-M6P	M6	A2S2Ac1	M8P	A2S1G1F	A2S2F	unmod	109762	0.285985	0.0120603
44-6618-1	113157	13.8	1	2.07203	3	113154	2.9682	26	39	24	6	4	2	1	0	1	A2S2F	M6	A2G2	M8P2	A2S1G1F	A2S2F	A2G1S1F	111410	0.28594	0.0120584
138-1831-3	117528	3.4	13	8.4077	4	117533	-4.8482	-41	40	31	16	4	0	1	1	1	A3S3F	A1S1-M5	A2G1S1	A2S2	A2S2Ac1F	A3S3F	A4S4F	112826	0.285862	0.0120551
61-2316-2	115433	10.1	2	2.8194	6	115431	2.1557	19	39	27	12	4	1	1	0	1	A1S1F-M6P	A1S1-M5	A2S2	A2S2	A2S2F	A2S2F	A3G1S2F	111938	0.28476	0.0120086
68-11056-1	110318	9.3	6	3.05899	1	110321	-3.6517	-33	33	17	5	3	2	1	0	1	A1S1F-M6P	M5	M5	M6P	A2S2F	A2S2F	unmod	108862	0.284487	0.0119971
2-5876-3	111260	85.1	208	0.333667	3	111262	-2.0301	-18	32	21	7	1	2	1	0	1	M7P2	A1S1-M4	A2G2	A2S2	A2S2	A2S2F	unmod	109222	0.283951	0.0119745
37-1788-19	116089	17	69	1.66968	6	116091	-2.1574	-19	39	29	13	4	0	1	1	1	A3S3F	M6	A3S3	A2S2Ac1	A2S1G1F	A2S2F	A3G1S2F	112260	0.283845	0.01197
70-5234-6	115017	9.1	44	3.10694	9	115021	-4.0381	-35	39	26	11	4	1	1	2	1	A2S2F	A1S1-M5	A2S2	M7P	A2S2Ac2F	A2S2F	A3G1S2F	111729	0.282731	0.011923
28-7606-3	111389	22.9	17	1.23441	3	111387	2.6927	24	32	22	6	3	1	1	0	1	A1G1F-M5P	A1S1-M5	A2G2	A2S2	A2S1G1F	A2S2F	unmod	109642	0.282679	0.0119208
118-5926-0	112479	5.1	3	5.53789	24	112477	2.3319	21	30	23	10	3	0	1	3	1	A2S2F	A1S1-M4	A2G1S1	A2S2	A2S2Ac1F	A2S2Ac2F	unmod	109440	0.282432	0.0119104
10-5243-19	112500	42.3	165	0.667408	1	112502	-2.0715	-18	33	22	9	3	2	1	0	1	A1S1F-M6P	A2S2	A2S2	M5P	A2S1G1F	A3S3F	unmod	109879	0.282314	0.0119054
32-876-9	112970	19.5	46	1.44654	6	112969	0.347	3	34	25	8	4	0	1	0	1	A2S2F	A1S1-M5	M3	A2S2	A2S1G1F	A2G1S1F	A2G1S1F	110639	0.282075	0.0118954
82-11437-3	111015	8.4	6	3.35639	2	111019	-3.8601	-35	33	19	6	3	2	1	0	1	A2S2F	A1S1-M5	M5	M7P2	A2S2F	A2G1S1F	unmod	109268	0.281937	0.0118895
61-2316-3	115433	10.1	3	2.7861	9	115431	2.1557	19	39	27	12	4	1	1	0	1	A3S3F	A1S1-M5	A2S2	M6P	A2S2F	A2S2F	A3G1S2F	111938	0.281396	0.0118668
15-4810-9	111682	36.1	30	0.779289	8	111680	1.7165	15	30	24	7	3	0	1	0	1	A2S2F	A2S2	A2G2	A2S2	A2G2F	A2G1S1F	unmod	109643	0.281323	0.0118637
73-747-11	116143	9	51	3.125	8	116142	0.9081	8	37	29	14	4	0	1	3	1	A2S2F	A1S1-M4	A2S2	A2S2Ac2	A2S2Ac1F	A2G1S1F	A4S4F	111939	0.28125	0.0118606
86-506-3	110357	7.7	4	3.65198	4	110357	0.2102	2	33	19	4	3	1	1	0	1	A1G1F-M6P	M6	M5	A2G1S1	A2S1G1F	A2S2F	unmod	109192	0.281202	0.0118586
6-1299-17	112044	57	56	0.492854	2	112043	0.4754	4	33	23	7	3	1	1	0	1	A3S3F	A2S2	A2G2	M7P	A2S1G1F	A2G1S1F	unmod	110005	0.280927	0.0118469
6-6987-16	112044	57	58	0.492854	4	112041	2.615	23	35	21	7	3	2	1	0	1	A3S3F	M6	A2S2	M8P2	A2G2F	A2S2F	unmod	110005	0.280927	0.0118469
156-626-0	112110	2.7	29	10.4	8	112109	0.2369	2	33	23	7	4	0	1	0	1	A2S2F	A1S1-M5	M5	A2S2	A2S1G1F	M2F	A2G1S1F	110071	0.2808	0.0118416
86-506-4	110357	7.7	5	3.64163	2	110357	0.2102	2	33	19	4	3	1	1	0	1	A3G1S2F	M6	M5	M6P	A2S1G1F	A2G1S1F	unmod	109192	0.280406	0.011825
14-2192-5	111917	37.5	43	0.745492	1	111918	-0.7618	-7	35	20	7	3	3	1	0	1	A1S1F-M6P	A1G1-M5	A2S2	M7P2	A2S2F	A2S2F	unmod	109878	0.27956	0.0117893
35-12174-12	110157	17.4	33	1.60605	3	110161	-4.0637	-37	30	19	5	3	1	1	0	1	A2S2F	A1S1-M5	M3	M6P	A2G2F	A2S2F	unmod	108701	0.279452	0.0117848
54-2989-0	115215	11.7	85	2.38095	6	115217	-2.4609	-21	39	29	10	4	0	1	1	1	A3S3F	M6	A2G2	A2S2Ac1	A2S1G1F	A3G1S2F	A3G1S2F	112260	0.278571	0.0117476
19-5781-1	111099	34.1	23	0.815158	2	111097	1.9657	18	30	24	5	3	0	1	0	1	A2G1S1F	A2G1S1	A2G2	A2G1S1	A2S1G1F	A2G1S1F	unmod	109643	0.277969	0.0117222
24-11387-16	110513	27.7	113	1.00236	4	110517	-3.77	-34	33	19	4	3	3	1	0	1	A1G1F-M6P	M6P2	M5	A2S2	A2G2F	A2S2F	unmod	109348	0.277653	0.0117089
24-5843-0	110513	27.7	115	1.00236	4	110515	-1.9375	-18	34	20	3	3	1	1	2	1	A2G1S1F	M6	A2G2	M8P	A2G2F	A2S2Ac2F	unmod	109555	0.277653	0.0117089
38-1441-4	111887	17	20	1.63249	3	111887	0.5311	5	31	22	8	3	2	1	0	1	A2S2F	M6P2	A2S2	A2S2	A2G2F	A2S2F	unmod	109557	0.277523	0.0117034
60-5352-0	112533	10.2	57	2.72059	2	112531	2.1723	19	40	23	4	4	2	1	0	1	A1S1F-M6P	M6	A2G2	M7P	A2S1G1F	A2S2F	A2G2F	111368	0.2775	0.0117024
13-8059-14	111147	40.4	21	0.686769	1	111145	2.7564	25	31	22	6	3	0	1	0	1	A2S2F	M6	A2G2	A2G2	A2S2F	A2S2F	unmod	109400	0.277455	0.0117005
36-2894-16	116621	17.4	137	1.59151	5	116625	-4.3851	-38	41	28	14	4	1	1	2	1	A3S3F	M6	A3S3	A1S1-M6P	A2S2Ac2F	A2S2F	A3S3F	112459	0.276923	0.0116781
51-1597-11	117116	12.2	34	2.26718	1	117120	-3.2144	-27	41	29	15	4	1	1	2	1	A3S3F	A2S2Ac2	A2S2	M8P	A2S2F	A3S3F	A3S3F	112664	0.276596	0.0116643
15-4810-10	111682	36.1	31	0.766081	3	111680	1.7165	15	30	24	7	3	0	1	0	1	A2S2F	A2G1S1	A2G1S1	A2G1S1	A2G2F	A2S2F	unmod	109643	0.276555	0.0116626
99-4498-6	115921	6.8	6	4.06488	1	115926	-4.9455	-43	39	28	13	4	1	1	0	1	A2S2F	A2S2	A2S2	M7P	A2S1G1F	A2S2F	A4S4F	112134	0.276412	0.0116566
99-4498-7	115921	6.8	7	4.06488	3	115926	-4.9455	-43	39	28	13	4	1	1	0	1	A3S3F	A2S2	A2S2	M7P	A2S1G1F	A2S2F	A3S3F	112134	0.276412	0.0116566
71-11560-2	111481	9.1	10	3.03658	4	111477	4.0682	36	30	23	7	3	0	1	0	1	A2S2F	A1S1-M4	A2G1S1	A2G1S1	A2S1G1F	A2G1S1F	unmod	109442	0.276329	0.011653
33-5774-3	110675	19.4	58	1.42405	1	110673	1.9435	18	35	20	3	3	2	1	0	1	A1G1F-M6P	M6	A2G2	M6P	A2S1G1F	A3G1S2F	unmod	109801	0.276266	0.0116504
49-4129-2	115992	13.3	184	2.07715	2	115996	-4.6799	-40	42	26	12	4	4	1	1	1	A1S1F-M6P	M6P2	A3S3	M6P	A2S2Ac1F	A2S2F	A4S4F	112455	0.276261	0.0116502
70-5234-7	115017	9.1	45	3.03468	4	115021	-4.0381	-35	39	26	11	4	1	1	2	1	A2S2F	A1S1-M5	A2S2	M7P	A2S1G1F	A2S2Ac2F	A3S3F	111729	0.276156	0.0116458
112-6455-2	110271	5.7	3	4.83942	2	110269	2.1929	20	33	20	3	3	1	1	0	1	A2G2F	M6	A2G2	M7P	A2S1G1F	A2S2F	unmod	109397	0.275847	0.0116327
30-2564-17	115509	21.8	127	1.26498	6	115511	-2.3244	-20	39	27	12	4	2	1	0	1	A3G1S2F	M6P2	M5	A2S2	A2S2F	A2S2F	A4S4F	112014	0.275766	0.0116293
5-7695-21	112337	59.5	58	0.463392	8	112334	2.9692	26	33	23	8	3	1	1	0	1	A1G1F-M5P	A1S1-M5	A2G1S1	A2S2	A2S2F	A3G1S2F	unmod	110007	0.275718	0.0116273
45-1511-0	115634	13.7	36	2.0097	8	115635	-1.47	-13	40	27	12	4	1	1	1	1	A1S1F-M6P	M6	A2G1S1	A2S2	A2S2Ac1F	A2S2F	A4S4F	112097	0.275329	0.0116109
122-4397-2	109861	4.4	6	6.24935	2	109862	-1.4578	-13	33	18	3	3	1	1	0	1	A2G2F	M6	M5	M7P	A2S1G1F	A2S2F	unmod	108987	0.274971	0.0115958
61-8-0	115433	10.1	4	2.7195	24	115433	0.016	0	37	29	12	4	0	1	0	1	A3S3F	A1S1-M4	A2G1S1	A2S2	A2S1G1F	A2S2F	A3G1S2F	111938	0.27467	0.0115831
97-4831-6	114398	7.2	35	3.81033	4	114401	-3.0096	-26	37	26	10	4	2	1	0	1	A2S2F	A2S2	A2S2	M7P2	A2G2F	A2S2F	A2S2F	111486	0.274344	0.0115693
43-2880-6	111306	13.9	11	1.9712	3	111305	0.9991	9	34	20	6	3	1	1	0	1	A2S2F	M6	A2S2	M8P	A2G2F	A2S2F	unmod	109558	0.273997	0.0115547
6-1299-18	112044	57	59	0.480532	2	112043	0.4754	4	33	23	7	3	1	1	0	1	A3G1S2F	A1S1-M5	A2G1S1	A1G1-M5P or M6PGlcNAc	A2S1G1F	A2S2F	unmod	110005	0.273903	0.0115508
4-11739-26	110968	61.9	132	0.442152	2	110972	-3.9894	-36	32	21	5	3	2	1	0	1	A2G2F	M6P2	A2G1S1	A1S1-M5	A2S1G1F	A2S2F	unmod	109512	0.273692	0.0115419
4-11739-27	110968	61.9	139	0.442152	2	110972	-3.9894	-36	32	21	5	3	2	1	0	1	A1S1F-M6P	A2G1S1	A2G1S1	M5P	A2G2F	A2S2F	unmod	109512	0.273692	0.0115419
4-2450-1	110968	61.9	131	0.442152	2	110969	-0.8218	-7	34	19	6	1	3	1	0	1	M7P2	A1S1-M5	A2S2	M6P	A2S2	A2G1S1F	unmod	109221	0.273692	0.0115419
47-2124-13	116821	13.4	26	2.04082	1	116824	-3.623	-31	41	29	14	4	2	1	0	1	A2S2F	A2S2	A3S3	M8P2	A2S1G1F	A2S2F	A4S4F	112743	0.273469	0.0115325
47-2124-14	116821	13.4	27	2.04082	3	116824	-3.623	-31	41	29	14	4	2	1	0	1	A3S3F	A2S2	A3S3	M8P2	A2S1G1F	A2S2F	A3S3F	112743	0.273469	0.0115325
47-2124-15	116821	13.4	28	2.04082	1	116824	-3.623	-31	41	29	14	4	2	1	0	1	A3S3F	A1S1-M4	A2G1S1	M7P2	A2S2F	A3S3F	A4S4F	112743	0.273469	0.0115325
82-5938-3	111015	8.4	7	3.25434	2	111013	2.0272	18	34	20	5	3	1	1	0	1	A2S2F	M6	A2G2	M8P	A2S2F	A2G1S1F	unmod	109559	0.273364	0.011528
58-2614-2	114485	10.9	2	2.50582	3	114483	1.7277	15	38	26	10	4	1	1	0	1	A2S2F	A1S1-M5	A2S2	M6P	A2S1G1F	A2S2F	A3G1S2F	111573	0.273134	0.0115183
18-11013-9	112630	34.1	46	0.800874	4	112626	4.4464	39	33	23	9	3	1	1	0	1	A3S3F	A2G1S1	A2S2	M7P	A2S2F	A2G1S1F	unmod	110009	0.273098	0.0115168
14-7992-17	111917	37.5	44	0.728155	2	111920	-2.9015	-26	33	22	7	3	2	1	0	1	A3S3F	A1S1-M4	A2G2	M7P2	A2S2F	A2G1S1F	unmod	109878	0.273058	0.0115151
14-7992-18	111917	37.5	46	0.728155	2	111920	-2.9015	-26	33	22	7	3	2	1	0	1	A1S1F-M6PGlcNAc	A2G1S1	A2S2	M6P	A2S2F	A2G1S1F	unmod	109878	0.273058	0.0115151
29-722-9	115141	22.6	9	1.20678	1	115140	0.6413	6	39	27	11	4	1	1	0	1	A2S2F	A1S1-M5	A2G1S1	M6P	A2S1G1F	A2S2F	A4S4F	111937	0.272733	0.0115014
29-722-10	115141	22.6	10	1.20678	3	115140	0.6413	6	39	27	11	4	1	1	0	1	A3S3F	A1S1-M5	A2G1S1	M6P	A2S1G1F	A2S2F	A3S3F	111937	0.272733	0.0115014
15-4810-11	111682	36.1	33	0.752873	6	111680	1.7165	15	30	24	7	3	0	1	0	1	A2G2F	A2G1S1	A2S2	A2S2	A2S1G1F	A2G1S1F	unmod	109643	0.271787	0.0114615
11-1617-15	112423	42.3	40	0.641304	2	112423	0.68	6	33	22	9	3	1	1	0	1	A3S3F	A1S1-M4	A2S2	M7P	A2S1G1F	A2S2F	unmod	109802	0.271272	0.0114398
35-12174-13	110157	17.4	35	1.55881	2	110161	-4.0637	-37	30	19	5	3	1	1	0	1	A2S2F	M5	A1G1 or A1G0-M4	M6P	A2S2F	A2G1S1F	unmod	108701	0.271233	0.0114382
20-5767-7	110562	31.4	24	0.863612	3	110560	1.9246	17	33	20	4	3	1	1	0	1	A1S1F-M6P	A1S1-M5	A2G2	M5	A2S1G1F	A2G1S1F	unmod	109397	0.271174	0.0114357
42-1637-3	116166	15.5	7	1.74728	9	116168	-2.0165	-17	40	28	13	4	2	1	0	1	A3S3F	A2S2	A2S2	M8P2	A2S2F	A2S2F	A3G1S2F	112379	0.270828	0.0114211
43-2880-7	111306	13.9	12	1.94759	2	111305	0.9991	9	34	20	6	3	1	1	0	1	A1S1F-M6P	M6	A2S2	A1S1-M5	A2S1G1F	A2G1S1F	unmod	109558	0.270715	0.0114163
28-7606-4	111389	22.9	18	1.18188	2	111387	2.6927	24	32	22	6	3	1	1	0	1	A2S2F	A2S2	A2G2	M7P	A2S1G1F	A2G1S1F	unmod	109642	0.27065	0.0114136
45-3653-5	115634	13.7	37	1.97505	18	115638	-3.6097	-31	38	29	12	4	0	1	1	1	A3S3F	A1S1-M5	A2S2	A2S2Ac1	A2S1G1F	A2G1S1F	A3G1S2F	112097	0.270582	0.0114107
16-6997-7	111624	35.4	30	0.76268	1	111627	-2.4878	-22	35	20	6	3	3	1	0	1	A1S1F-M6PGlcNAc	M6	A2G1S1	M7P2	A2S2F	A2S2F	unmod	109877	0.269989	0.0113857
16-12062-13	111624	35.4	29	0.76268	7	111620	4.3039	39	32	21	8	2	1	1	0	1	A1S1-M6P	M5	A2S2	A2S2	A2S2F	A2G1S1F	unmod	109294	0.269989	0.0113857
94-11288-0	112705	7.4	183	3.64583	2	112709	-4.598	-41	34	21	9	3	3	1	4	1	A1S1F-M6P	A2S2Ac2	A2S2	M7P2	A2S2Ac2F	A2S2F	unmod	109915	0.269792	0.0113774
94-4961-1	112705	7.4	180	3.64583	27	112707	-2.0478	-18	36	26	5	4	0	1	2	1	A2S2F	M6	A2G2	A2G1S1	A2G2F	A2S2Ac2F	A2G2F	111165	0.269792	0.0113774
94-4961-2	112705	7.4	184	3.64583	15	112707	-2.0478	-18	36	26	5	4	0	1	2	1	A2G1S1F	M6	A2G2	A2G1S1	A2G2F	A2S2Ac2F	A2G1S1F	111165	0.269792	0.0113774
70-5234-8	115017	9.1	48	2.96243	3	115021	-4.0381	-35	39	26	11	4	1	1	2	1	A2S2F	M6	A2G1S1	M6P	A2S2Ac2F	A2S2F	A4S4F	111729	0.269581	0.0113685
39-10614-1	112829	16	68	1.68256	12	112833	-4.4233	-39	33	24	9	3	0	1	2	1	A3G1S2F	M6	A2G1S1	A2S2	A2S2Ac2F	A3G1S2F	unmod	110123	0.269209	0.0113528
39-8326-1	112829	16	71	1.68256	6	112832	-3.4811	-31	38	24	6	4	0	1	0	1	A2G1S1F	M6	M5	A1S1-M5	A2S1G1F	A2G1S1F	A3G1S2F	111081	0.269209	0.0113528
21-3145-8	112676	28.5	9	0.943171	6	112675	1.2784	11	32	23	10	3	0	1	0	1	A3G1S2F	A1S1-M5	A2S2	A1S1-M4	A2S2F	A2S2F	unmod	109764	0.268804	0.0113357
37-12-0	116089	17	71	1.57942	4	116089	-0.0178	0	41	27	13	4	1	1	1	1	A3S3F	M6	A2S2	M7P	A2S2Ac1F	A2S2F	A4S4F	112260	0.268502	0.011323
27-1766-14	112918	23.7	37	1.13278	6	112919	-0.7592	-7	31	25	10	3	0	1	0	1	A3G1S2F	A2S2	A2S2	A2S2	A2G2F	A2S2F	unmod	110006	0.268468	0.0113216
88-6389-8	114690	7.7	23	3.4828	4	114695	-4.3657	-38	38	26	11	4	0	1	0	1	A2S2F	M6	M5	A2G1S1	A2S2F	A2S2F	A4S4F	111487	0.268176	0.0113092
88-6389-9	114690	7.7	24	3.4828	12	114695	-4.3657	-38	38	26	11	4	0	1	0	1	A3S3F	M6	M5	A2G1S1	A2S2F	A2S2F	A3S3F	111487	0.268176	0.0113092
79-1781-1	113627	8.8	57	3.04183	6	113628	-0.8387	-7	31	25	12	3	0	1	3	1	A3S3F	A2S2Ac2	A2S2	A2S2Ac1	A2S1G1F	A2S2F	unmod	110006	0.267681	0.0112883
25-898-14	113082	26.5	150	1.00925	4	113082	-0.3637	-3	33	24	10	3	0	1	1	1	A3S3F	M6	A3S3	A2G1S1	A2S1G1F	A2S2Ac1F	unmod	110127	0.267452	0.0112787
25-898-15	113082	26.5	155	1.00925	3	113082	-0.3637	-3	33	24	10	3	0	1	1	1	A3S3F	M6	A2S2	A2S2Ac1	A2G2F	A3S3F	unmod	110127	0.267452	0.0112787
25-898-16	113082	26.5	157	1.00925	4	113082	-0.3637	-3	33	24	10	3	0	1	1	1	A3G1S2F	M6	A3S3	A2S2Ac1	A2S2F	A2G1S1F	unmod	110127	0.267452	0.0112787
25-898-17	113082	26.5	160	1.00925	8	113082	-0.3637	-3	33	24	10	3	0	1	1	1	A3G1S2F	M6	A3S3	A2S2	A2S2Ac1F	A2G1S1F	unmod	110127	0.267452	0.0112787
25-9979-2	113082	26.5	149	1.00925	16	113086	-4.3653	-39	36	25	7	4	0	1	2	1	A2S2F	A1S1-M5	M5	A2G1S1	A2S1G1F	A2S2Ac2F	A2G2F	110959	0.267452	0.0112787
25-5146-8	113082	26.5	154	1.00925	14	113084	-2.2256	-20	38	23	7	4	1	1	2	1	A2S2F	M6	M5	M6P	A2G2F	A2S2Ac2F	A3S3F	110959	0.267452	0.0112787
54-3797-2	115215	11.7	91	2.28571	1	115218	-3.1113	-27	41	25	11	4	3	1	0	1	A1S1F-M6P	A1S1-M5	A3S3	M7P2	A2S2F	A2S2F	A2S2F	112011	0.267429	0.0112777
75-3290-2	116290	9	30	2.96823	6	116294	-4.3053	-37	39	30	13	4	0	1	1	1	A3G1S2F	A1S1-M5	A2G1S1	A2S2Ac1	A2S1G1F	A2S2F	A4S4F	112461	0.26714	0.0112656
18-11013-10	112630	34.1	48	0.782672	2	112626	4.4464	39	33	23	9	3	1	1	0	1	A3S3F	A1S1-M5	A2S2	A1G1-M5P or M6PGlcNAc	A2S1G1F	A2S2F	unmod	110009	0.266891	0.0112551
6-1299-19	112044	57	61	0.468211	2	112043	0.4754	4	33	23	7	3	1	1	0	1	A3S3F	A2G1S1	A2G2	M7P	A2S2F	A2G1S1F	unmod	110005	0.26688	0.0112546
6-6987-17	112044	57	62	0.468211	1	112041	2.615	23	35	21	7	3	2	1	0	1	A1S1F-M6PGlcNAc	M6	A2S2	A1S1-M6P	A2S1G1F	A2S2F	unmod	110005	0.26688	0.0112546
61-1072-0	115433	10.1	5	2.6418	56	115434	-0.9416	-8	38	28	12	4	0	1	1	1	A3S3F	M6	A2G1S1	A2S2	A2S2Ac1F	A2S2F	A3G1S2F	111896	0.266822	0.0112521
68-6796-0	110318	9.3	7	2.86477	4	110316	2.3043	21	31	20	4	3	2	1	0	1	A2S2F	M6P2	A2G2	M5	A2S1G1F	A2G1S1F	unmod	109153	0.266424	0.0112354
160-1774-0	116015	2.4	0	11.0883	6	116017	-2.0787	-18	38	28	14	4	0	1	1	1	A2S2F	M6	A2S2	A2S2	A2S2Ac1F	A2S2F	A4S4F	111895	0.266118	0.0112225
26-11339-6	111756	26.2	68	1.01363	4	111752	4.1161	37	33	23	6	3	1	1	0	1	A3G1S2F	A2G1S1	A2G2	M7P	A2S2F	A2G1S1F	unmod	110009	0.265571	0.0111994
29-3058-0	115141	22.6	11	1.17417	42	115143	-2.456	-21	38	28	11	4	0	1	1	1	A3S3F	M6	A2G2	A2S2	A2S2Ac1F	A2S2F	A3G1S2F	111895	0.265362	0.0111906
96-14448-7	110696	7.3	11	3.63475	12	110691	4.824	44	30	22	5	3	0	1	0	1	A2G2F	M5	A2G1S1	A2S2	A2S1G1F	A2G1S1F	unmod	109240	0.265337	0.0111895
28-13771-6	111389	22.9	19	1.15561	1	111384	4.8324	43	34	20	6	3	2	1	0	1	A2S2F	M6	A2G2	M8P2	A2S2F	A2S2F	unmod	109642	0.264636	0.0111599
80-1930-9	117476	8.7	11	3.04065	1	117481	-4.8526	-41	42	30	15	4	2	1	0	1	A3S3F	A1S1-M4	A2S2	M7P2	A3G1S2F	A3S3F	A4S4F	113107	0.264536	0.0111557
23-6676-4	111743	28.1	110	0.940171	2	111746	-2.3575	-21	32	21	8	2	1	1	3	1	M6P	A1S1-M5	A2S2	A2S2Ac2	A2S1G1F	A2S2Ac1F	unmod	109287	0.264188	0.0111411
23-1304-11	111743	28.1	106	0.940171	6	111744	-0.4577	-4	36	22	5	3	1	1	0	1	M6P	M5	M5	A2S2	A2S1G1F	A2S2F	A2G2F	110287	0.264188	0.0111411
23-1304-12	111743	28.1	107	0.940171	12	111744	-0.4577	-4	36	22	5	3	1	1	0	1	M6P	M5	M5	A2G1S1	A2G2F	A2S2F	A2S2F	110287	0.264188	0.0111411
23-1304-13	111743	28.1	116	0.940171	1	111744	-0.4577	-4	36	22	5	3	1	1	0	1	A3G1S2F	M6	A2G2	M8P	A2S1G1F	A3G1S2F	unmod	110287	0.264188	0.0111411
43-14176-2	111306	13.9	13	1.90038	1	111310	-4.8883	-44	33	19	7	3	2	1	0	1	A1S1F-M6P	M6	A2S2	M5P	A2S2F	A2S2F	unmod	109267	0.264153	0.0111396
3-4749-13	112134	81	177	0.326036	4	112132	1.8139	16	34	21	8	3	1	1	1	1	A2S2F	M6	A3S3	M7P	A2S2Ac1F	A2G1S1F	unmod	109762	0.264089	0.0111369
3-937-23	112134	81	180	0.326036	12	112134	-0.3258	-3	32	23	8	3	0	1	1	1	A3G1S2F	A1S1-M5	A2G2	A1S1-M4	A2S2Ac1F	A2S2F	unmod	109762	0.264089	0.0111369
3-937-24	112134	81	181	0.326036	3	112134	-0.3258	-3	32	23	8	3	0	1	1	1	A2G1S1F	M6	A2S2	A2S2Ac1	A3G1S2F	A2G1S1F	unmod	109762	0.264089	0.0111369
3-937-25	112134	81	184	0.326036	12	112134	-0.3258	-3	32	23	8	3	0	1	1	1	A2S2F	M6	A3S3	A2G1S1	A2G2F	A2S2Ac1F	unmod	109762	0.264089	0.0111369
53-5078-10	114192	12	43	2.19873	18	114195	-2.9395	-26	37	27	9	4	0	1	1	1	A2S2F	M6	A2G2	A2S2Ac1	A2S2F	A2G1S1F	A3G1S2F	111529	0.263848	0.0111267
167-10968-2	111420	2.2	5	11.9871	1	111423	-3.8033	-34	35	19	6	3	3	1	0	1	A1S1F-M6P	M6	A2S2	M7P2	A2S2F	A2G1S1F	unmod	109672	0.263717	0.0111212
59-65-3	114563	10.6	9	2.48216	9	114563	0.0563	0	38	26	10	4	2	1	0	1	A2S2F	A1S1-M4	A2S2	M7P2	A2S2F	A2G1S1F	A3G1S2F	111651	0.263109	0.0110956
19-939-0	111099	34.1	24	0.771095	2	111099	0.3577	3	33	19	6	3	3	1	0	1	A1S1F-M6P	M6P2	M5	A2S2	A2S1G1F	A2S2F	unmod	109352	0.262943	0.0110886
29-1856-0	115141	22.6	12	1.1633	18	115142	-1.4984	-13	37	29	11	4	0	1	0	1	A3S3F	A1S1-M4	A2G2	A2S2	A2S1G1F	A2S2F	A3G1S2F	111937	0.262905	0.011087
114-3728-7	115560	5.6	16	4.68803	9	115563	-3.5722	-31	37	28	13	4	0	1	1	1	A2S2F	A1S1-M5	A2G1S1	A2S2Ac1	A2S2F	A2S2F	A3S3F	111732	0.26253	0.0110711
60-5352-1	112533	10.2	63	2.57353	4	112531	2.1723	19	40	23	4	4	2	1	0	1	A1S1F-M6P	M6	A2G2	M7P	A2G2F	A2S2F	A2G1S1F	111368	0.2625	0.0110699
73-747-12	116143	9	53	2.91667	6	116142	0.9081	8	37	29	14	4	0	1	3	1	A3S3F	A1S1-M4	A2S2	A2S2Ac1	A2S1G1F	A2S2Ac2F	A3S3F	111939	0.2625	0.0110699
55-5315-7	110650	11.6	11	2.2594	4	110648	1.8011	16	33	19	5	3	1	1	0	1	A1S1F-M6P	M6	M5	A2G1S1	A2S2F	A2G1S1F	unmod	109193	0.26209	0.0110526
11-840-0	112423	42.3	42	0.619565	4	112423	-0.2776	-2	34	21	9	3	1	1	1	1	A3S3F	M6	A2S2	M7P	A2S2Ac1F	A2S2F	unmod	109760	0.262076	0.011052
11-3766-10	112423	42.3	41	0.619565	6	112425	-1.4597	-13	31	24	9	3	0	1	0	1	A3S3F	A1S1-M4	A2G2	A2S2	A2S2F	A2G1S1F	unmod	109802	0.262076	0.011052
72-2346-1	116534	9.1	12	2.87724	2	116537	-3.414	-29	41	29	13	4	1	1	2	1	A3S3F	A2S2Ac2	A2G1S1	M8P	A2S1G1F	A2S2F	A4S4F	112663	0.261829	0.0110416
65-702-1	112615	9.5	5	2.75113	4	112615	-0.2334	-2	35	22	8	3	3	1	0	1	A1S1F-M6P	A2G1S1	A2S2	M7P2	A2S2F	A3G1S2F	unmod	110285	0.261357	0.0110217
30-4851-3	115509	21.8	132	1.1984	3	115513	-4.5328	-39	40	27	12	4	0	1	0	1	A3G1S2F	A1S1-M5	M5	A1S1-M5	A2S2F	A2S2F	A4S4F	112014	0.261252	0.0110172
45-3653-6	115634	13.7	40	1.90575	18	115638	-3.6097	-31	38	29	12	4	0	1	1	1	A3S3F	A1S1-M5	A2G2	A2S2Ac1	A2S2F	A2S2F	A3G1S2F	112097	0.261088	0.0110103
58-2614-3	114485	10.9	3	2.39494	3	114483	1.7277	15	38	26	10	4	1	1	0	1	A2S2F	A1S1-M5	A2G1S1	M6P	A2S1G1F	A2S2F	A3S3F	111573	0.261049	0.0110087
33-5774-4	110675	19.4	61	1.34494	1	110673	1.9435	18	35	20	3	3	2	1	0	1	A1S1F-M6P	A1S1-M5	A2G2	M7P	A2G2F	A2G1S1F	unmod	109801	0.260918	0.0110032
47-2124-16	116821	13.4	32	1.94363	1	116824	-3.623	-31	41	29	14	4	2	1	0	1	A2S2F	A2G1S1	A3S3	M8P2	A2S2F	A2S2F	A4S4F	112743	0.260447	0.0109833
39-10614-2	112829	16	74	1.62647	8	112833	-4.4233	-39	33	24	9	3	0	1	2	1	A3S3F	M6	A2G2	A2S2Ac2	A2S2F	A3G1S2F	unmod	110123	0.260236	0.0109744
14-7992-19	111917	37.5	50	0.693481	6	111920	-2.9015	-26	33	22	7	3	2	1	0	1	A3G1S2F	A1S1-M4	A2S2	M7P2	A2G2F	A2S2F	unmod	109878	0.260055	0.0109668
22-9626-3	110403	28.5	15	0.912311	2	110406	-3.2196	-29	32	19	5	3	0	1	0	1	A2G1S1F	M6	M5	A1S1-M5	A2S2F	A2G1S1F	unmod	108946	0.260009	0.0109648
5-8357-0	112337	59.5	62	0.436912	1	112334	3.2623	29	34	21	8	3	3	1	2	1	A1S1F-M6P	A2S2Ac2	A2S2	M7P2	A2S1G1F	A2S2F	unmod	109923	0.259963	0.0109629
160-940-0	116015	2.4	1	10.8312	18	116016	-1.1211	-10	37	29	14	4	0	1	0	1	A3S3F	A1S1-M4	A2S2	A2S2	A2S2F	A2S2F	A3G1S2F	111937	0.259949	0.0109623
6-8906-2	112044	57	65	0.45589	1	112047	-3.2723	-29	34	20	8	3	3	1	0	1	A1S1F-M6P	M6P2	A2S2	A1S1-M5	A2S2F	A2S2F	unmod	109714	0.259857	0.0109584
6-1299-20	112044	57	64	0.45589	3	112043	0.4754	4	33	23	7	3	1	1	0	1	A1S1F-M6P	A1S1-M4	A2G2	A2G1S1	A2S1G1F	A3S3F	unmod	110005	0.259857	0.0109584
6-1299-21	112044	57	66	0.45589	3	112043	0.4754	4	33	23	7	3	1	1	0	1	A1G1F-M5P	A1S1-M5	A2G2	A2S2	A2S1G1F	A3S3F	unmod	110005	0.259857	0.0109584
67-12938-3	110040	9.4	82	2.76243	2	110044	-4.3297	-39	33	17	4	2	4	1	0	1	M6P2	M6	A1S1	M7P2	A2S1G1F	A2S2F	unmod	108875	0.259669	0.0109505
85-5990-2	111189	7.8	4	3.32773	12	111187	2.0824	19	31	22	6	3	0	1	1	1	A2S2F	M6	A2G2	A2G1S1	A2S2Ac1F	A2G1S1F	unmod	109399	0.259563	0.010946
137-9918-2	110540	3.5	132	7.40741	2	110537	3.3521	30	34	19	4	2	2	1	2	1	M7P2	M6	A2G2	A1S1-M5	A2S2Ac2F	A2G1S1F	unmod	109291	0.259259	0.0109332
106-2827-0	116580	6	68	4.31655	8	116584	-4.2044	-36	39	29	14	4	2	1	2	1	A3S3F	M6P2	A2G1S1	A2S2	A2S2Ac2F	A2S2F	A4S4F	112418	0.258993	0.010922
83-4753-4	110713	8.1	97	3.19635	2	110715	-1.5898	-14	32	19	6	2	1	1	2	1	M5P	M6	A2S2	A1S1-M5	A2S1G1F	A2S2Ac2F	unmod	108882	0.258904	0.0109182
10-10846-5	112500	42.3	173	0.611791	3	112505	-4.2798	-38	34	22	9	3	0	1	0	1	A3G1S2F	M6	A3S3	M6	A2S2F	A2S2F	unmod	109879	0.258788	0.0109133
10-10846-6	112500	42.3	180	0.611791	1	112505	-4.2798	-38	34	22	9	3	0	1	0	1	A3S3F	M6	A2G1S1	M6	A2S2F	A3S3F	unmod	109879	0.258788	0.0109133
53-5078-11	114192	12	45	2.15645	12	114195	-2.9395	-26	37	27	9	4	0	1	1	1	A2G1S1F	M6	A2G2	A2S2	A2S1G1F	A2S2Ac1F	A3S3F	111529	0.258774	0.0109127
93-5162-0	114977	7.4	16	3.49693	56	114981	-3.8938	-34	37	28	11	4	0	1	1	1	A2S2F	A1S1-M5	A2G1S1	A2S2	A2S2Ac1F	A2G1S1F	A3G1S2F	111731	0.258773	0.0109127
50-9372-3	111395	12.5	39	2.06961	1	111398	-3.2493	-29	34	20	6	2	4	1	0	1	M7P2	A2S2	A2G2	M7P2	A2S2F	A2S2F	unmod	109647	0.258702	0.0109097
50-1839-0	111395	12.5	38	2.06961	12	111396	-0.6516	-6	33	20	7	3	0	1	1	1	A3G1S2F	M6	M5	A1S1-M5	A2S2Ac1F	A2S2F	unmod	109314	0.258702	0.0109097
28-7606-5	111389	22.9	21	1.12935	2	111387	2.6927	24	32	22	6	3	1	1	0	1	A2S2F	A2G1S1	A2G2	M7P	A2S2F	A2G1S1F	unmod	109642	0.258621	0.0109063
20-597-11	110562	31.4	25	0.821485	6	110562	-0.2151	-2	31	22	4	3	0	1	0	1	A2G2F	M6	A2G1S1	A2G1S1	A2G2F	A2S2F	unmod	109397	0.257946	0.0108778
31-4315-1	115800	20.9	248	1.23239	12	115805	-4.5399	-39	37	30	12	4	0	1	4	1	A3S3F	A2S2Ac2	A2G2	A2S2	A2S1G1F	A2S2Ac2F	A3G1S2F	112137	0.25757	0.010862
31-4315-2	115800	20.9	266	1.23239	6	115805	-4.5399	-39	37	30	12	4	0	1	4	1	A2S2F	A2S2Ac2	A2G2	A2G1S1	A2S1G1F	A2S2Ac2F	A4S4F	112137	0.25757	0.010862
15-10801-7	111682	36.1	35	0.713248	6	111678	3.8562	35	32	22	7	3	1	1	0	1	A2S2F	A2G1S1	A2S2	M7P	A2G2F	A2S2F	unmod	109643	0.257482	0.0108583
47-2124-17	116821	13.4	33	1.91934	3	116824	-3.623	-31	41	29	14	4	2	1	0	1	A3S3F	A2G1S1	A3S3	M8P2	A2S2F	A2S2F	A3S3F	112743	0.257191	0.010846
52-5431-7	110331	12	201	2.13904	2	110333	-1.7712	-16	29	19	6	3	1	1	1	1	A2S2F	A1S1-M5	M3	M5P	A2S1G1F	A2S2Ac1F	unmod	108541	0.256684	0.0108246
52-5431-8	110331	12	219	2.13904	1	110333	-1.7712	-16	29	19	6	3	1	1	1	1	A2G1S1F	A1S1-M5	A2S2	M6P	A2S2Ac1F	M2F	unmod	108541	0.256684	0.0108246
52-11799-1	110331	12	228	2.13904	6	110335	-3.9109	-35	27	21	6	3	0	1	1	1	A2S2F	A1S1-M4	A2G2	A2G1S1	A2S2Ac1F	M2F	unmod	108541	0.256684	0.0108246
52-5431-9	110331	12	229	2.13904	6	110333	-1.7712	-16	29	19	6	3	1	1	1	1	A1S1F-M6P	M5	A2G1S1	A2S2	A2S2Ac1F	M2F	unmod	108541	0.256684	0.0108246
52-5431-10	110331	12	234	2.13904	4	110333	-1.7712	-16	29	19	6	3	1	1	1	1	A1S1F-M6P	M5	A2S2	A2S2Ac1	A2S1G1F	M2F	unmod	108541	0.256684	0.0108246
52-5431-11	110331	12	238	2.13904	4	110333	-1.7712	-16	29	19	6	3	1	1	1	1	A2S2F	A1S1-M5	M3	M5P	A2S2Ac1F	A2G1S1F	unmod	108541	0.256684	0.0108246
52-13244-3	110331	12	206	2.13904	1	110335	-4.4376	-40	33	17	5	2	4	1	0	1	M7P2	M5	A1S1	M7P2	A2S2F	A2S2F	unmod	108875	0.256684	0.0108246
2-8859-35	111260	85.1	216	0.3003	4	111263	-3.0581	-27	32	21	6	3	2	1	0	1	A3S3F	M6P2	M5	A2S2	A2G2F	A2G1S1F	unmod	109513	0.255556	0.010777
2-8859-36	111260	85.1	217	0.3003	1	111263	-3.0581	-27	32	21	6	3	2	1	0	1	A2G1S1F	M6P2	A2G1S1	A1S1-M5	A2S2F	A2G1S1F	unmod	109513	0.255556	0.010777
2-2648-9	111260	85.1	220	0.3003	1	111261	-0.9184	-8	34	19	6	3	3	1	0	1	A1S1F-M6P	M6P2	A2S2	M6	A2S1G1F	A2S2F	unmod	109513	0.255556	0.010777
2-798-2	111260	85.1	222	0.3003	4	111261	-0.268	-2	32	23	5	3	0	1	1	1	A2G2F	M6	A2G2	A2S2Ac1	A2S1G1F	A3G1S2F	unmod	109762	0.255556	0.010777
19-11689-17	111099	34.1	25	0.749064	6	111103	-3.9903	-36	32	21	6	3	0	1	0	1	A3S3F	M6	A2G2	M5	A2S2F	A2G1S1F	unmod	109352	0.255431	0.0107718
51-1597-12	117116	12.2	36	2.09278	1	117120	-3.2144	-27	41	29	15	4	1	1	2	1	A2S2F	A2S2Ac2	A3S3	M8P	A2S2F	A2S2F	A4S4F	112664	0.255319	0.0107671
51-1597-13	117116	12.2	37	2.09278	3	117120	-3.2144	-27	41	29	15	4	1	1	2	1	A3S3F	A2S2Ac2	A3S3	M8P	A2S2F	A2S2F	A3S3F	112664	0.255319	0.0107671
89-6404-0	111589	7.7	31	3.30165	3	111591	-2.2355	-20	33	22	6	3	1	1	1	1	A1S1F-M6P	A1S1-M5	A2G2	A2G1S1	A2S1G1F	A2S2Ac1F	unmod	109799	0.254227	0.010721
36-2894-17	116621	17.4	140	1.45889	2	116625	-4.3851	-38	41	28	14	4	1	1	2	1	A3S3F	A1S1-M5	A2S2	M7P	A2S2Ac1F	A2S2Ac1F	A4S4F	112459	0.253846	0.0107049
36-2894-18	116621	17.4	143	1.45889	4	116625	-4.3851	-38	41	28	14	4	1	1	2	1	A3S3F	A1S1-M5	A2S2Ac1	M7P	A2S2Ac1F	A2S2F	A4S4F	112459	0.253846	0.0107049
14-2192-6	111917	37.5	51	0.676144	1	111918	-0.7618	-7	35	20	7	3	3	1	0	1	A1S1F-M6P	A1S1-M4	A2S2	M8P2	A2S1G1F	A2S2F	unmod	109878	0.253554	0.0106926
85-5990-3	111189	7.8	5	3.2493	6	111187	2.0824	19	31	22	6	3	0	1	1	1	A2G1S1F	M6	A2G2	A2S2	A2S1G1F	A2S2Ac1F	unmod	109399	0.253445	0.010688
34-4147-1	113331	17.8	39	1.42332	4	113333	-1.9015	-17	38	23	8	4	1	1	1	1	A2S2F	M6	M5	M6P	A2S1G1F	A2S2Ac1F	A3S3F	110959	0.253352	0.0106841
34-8645-1	113331	17.8	40	1.42332	56	113335	-4.0412	-36	36	25	8	4	0	1	1	1	A2S2F	A1S1-M5	M5	A2S2	A2G2F	A2S2Ac1F	A2G1S1F	110959	0.253352	0.0106841
6-1299-22	112044	57	67	0.443568	2	112043	0.4754	4	33	23	7	3	1	1	0	1	A1S1F-M6PGlcNAc	A1G1-M5	A2G1S1	A2S2	A2S1G1F	A2S2F	unmod	110005	0.252834	0.0106622
65-6094-2	112615	9.5	6	2.66063	4	112618	-2.4418	-22	36	22	8	3	1	1	0	1	A3S3F	M6	A2G1S1	M8P	A2S2F	A3G1S2F	unmod	110285	0.25276	0.0106591
15-4810-12	111682	36.1	36	0.70004	2	111680	1.7165	15	30	24	7	3	0	1	0	1	A2G1S1F	A2S2	A2G2	A2S2	A2S1G1F	A2G1S1F	unmod	109643	0.252714	0.0106572
0-10069-4	111842	100	265	0.252653	2	111839	3.6688	33	33	21	7	3	3	1	1	1	A1S1F-M6P	M6P2	A2G1S1	A2G1S1	A2S2Ac1F	A2S2F	unmod	109762	0.252653	0.0106546
0-10069-5	111842	100	266	0.252653	4	111839	3.6688	33	33	21	7	3	3	1	1	1	A3S3F	M6P2	A2G2	M6P	A2S2Ac1F	A2S2F	unmod	109762	0.252653	0.0106546
0-10069-6	111842	100	269	0.252653	2	111839	3.6688	33	33	21	7	3	3	1	1	1	A1S1F-M6P	M6P2	A2G2	A2S2Ac1	A2S2F	A2S2F	unmod	109762	0.252653	0.0106546
0-4024-17	111842	100	272	0.252653	4	111841	1.4605	13	34	21	7	3	1	1	1	1	A3G1S2F	M6	A2S2Ac1	M7P	A2S2F	A2G1S1F	unmod	109762	0.252653	0.0106546
143-1207-1	117281	3.3	6	7.62813	4	117284	-2.7315	-23	40	31	15	4	0	1	2	1	A3S3F	A1S1-M5	A2S2	A2S2Ac2	A2S1G1F	A3G1S2F	A4S4F	112828	0.251728	0.0106156
85-2193-0	111189	7.8	6	3.22689	2	111189	-0.7077	-6	31	20	7	3	2	1	0	1	A2S2F	M6P2	M5	A2S2	A2S1G1F	A2S2F	unmod	109150	0.251697	0.0106143
19-11689-18	111099	34.1	26	0.738048	8	111103	-3.9903	-36	32	21	6	3	0	1	0	1	A2G2F	M6	M5	A2S2	A2S1G1F	A3S3F	unmod	109352	0.251674	0.0106134
19-5536-4	111099	34.1	27	0.738048	1	111101	-1.8506	-17	34	19	6	3	1	1	0	1	A1S1F-M6P	A1S1-M5	M5	A1S1-M5	A2S1G1F	A2S2F	unmod	109352	0.251674	0.0106134
45-3653-7	115634	13.7	42	1.83645	40	115638	-3.6097	-31	38	29	12	4	0	1	1	1	A3S3F	A1S1-M5	A2G1S1	A2S2	A2S2Ac1F	A2G1S1F	A3G1S2F	112097	0.251594	0.01061
39-3169-5	112829	16	76	1.57039	4	112830	-1.2728	-11	37	24	6	4	2	1	0	1	A2S2F	M5	A2G2	M7P2	A2G2F	A2S2F	A2S2F	111081	0.251262	0.010596
39-3169-6	112829	16	77	1.57039	3	112830	-1.2728	-11	37	24	6	4	2	1	0	1	A2S2F	M5	A2G2	M7P2	A2S2F	A2G1S1F	A2G1S1F	111081	0.251262	0.010596
39-8218-0	112829	16	80	1.57039	3	112832	-3.4125	-30	35	26	6	4	1	1	0	1	A2S2F	A2G1S1	A2G2	M5P	A2S1G1F	A2G1S1F	A2G1S1F	111081	0.251262	0.010596
39-8326-2	112829	16	83	1.57039	12	112832	-3.4811	-31	38	24	6	4	0	1	0	1	A2G2F	M6	M5	A1S1-M5	A2S1G1F	A2S2F	A3G1S2F	111081	0.251262	0.010596
4-11739-28	110968	61.9	144	0.405306	3	110972	-3.9894	-36	32	21	5	3	2	1	0	1	A2G2F	A1S1-M4	A2S2	M7P2	A2G2F	A2S2F	unmod	109512	0.250884	0.01058
4-11739-29	110968	61.9	149	0.405306	1	110972	-3.9894	-36	32	21	5	3	2	1	0	1	A1G1F-M6P	A2G1S1	A2G1S1	M5P	A2S1G1F	A2S2F	unmod	109512	0.250884	0.01058
4-11739-30	110968	61.9	150	0.405306	1	110972	-3.9894	-36	32	21	5	3	2	1	0	1	A2G1S1F	M6P2	A2G2	A1S1-M5	A2S2F	A2G1S1F	unmod	109512	0.250884	0.01058
4-8732-2	110968	61.9	141	0.405306	6	110971	-2.9614	-27	32	21	6	1	2	1	0	1	M6P2	A1S1-M5	A2G2	A2S2	A2G1S1	A2S2F	unmod	109221	0.250884	0.01058
55-1071-4	110650	11.6	12	2.16163	8	110650	-0.3386	-3	31	21	5	3	0	1	0	1	A2G2F	A1S1-M5	M5	A2G1S1	A2S1G1F	A2S2F	unmod	109193	0.25075	0.0105743
40-1370-3	114850	15.8	3	1.58542	6	114849	0.985	9	39	27	10	4	1	1	0	1	A3S3F	A1S1-M5	A2G1S1	M6P	A2S1G1F	A2S2F	A3G1S2F	111937	0.250496	0.0105637
70-5234-9	115017	9.1	53	2.74566	7	115021	-4.0381	-35	39	26	11	4	1	1	2	1	A2S2F	A1S1-M5	A2G1S1	M7P	A2S2Ac2F	A2S2F	A3S3F	111729	0.249855	0.0105366
17-518-1	112209	34.1	79	0.732601	1	112209	0.2276	2	35	20	8	3	3	1	0	1	A1S1F-M6P	A1S1-M4	A2S2	M8P2	A2S2F	A2S2F	unmod	109879	0.249817	0.010535
17-5083-24	112209	34.1	83	0.732601	2	112211	-1.9121	-17	33	22	8	3	2	1	0	1	A1S1F-M6P	A2G1S1	A2S2	M5P	A2S1G1F	A3S3F	unmod	109879	0.249817	0.010535
18-5750-19	112630	34.1	50	0.728067	2	112628	2.3067	20	31	25	9	3	0	1	0	1	A2S2F	A2G1S1	A3S3	A2G1S1	A2S1G1F	A2G1S1F	unmod	110009	0.248271	0.0104698
55-5315-8	110650	11.6	13	2.13991	3	110648	1.8011	16	33	19	5	3	1	1	0	1	A1S1F-M6P	M6	A2G2	M5	A2S2F	A2S2F	unmod	109193	0.248229	0.0104681
12-6560-1	110855	41.7	26	0.594606	1	110857	-2.1779	-20	32	19	6	3	2	1	0	1	A2S2F	M6	A1S1	M7P2	A2S1G1F	A2S2F	unmod	109107	0.247951	0.0104563
15-10801-8	111682	36.1	37	0.686831	2	111678	3.8562	35	32	22	7	3	1	1	0	1	A1S1F-M6P	A1S1-M4	A2G1S1	A2G1S1	A2S1G1F	A2S2F	unmod	109643	0.247946	0.0104561
15-10801-9	111682	36.1	38	0.686831	2	111678	3.8562	35	32	22	7	3	1	1	0	1	A2S2F	A2G1S1	A2G1S1	M7P	A2S2F	A2G1S1F	unmod	109643	0.247946	0.0104561
100-908-2	111119	6.7	64	3.69231	2	111119	-0.2669	-2	34	19	6	2	2	1	2	1	A1S1-M6P	M6	A2S2	M6P	A2S1G1F	A2S2Ac2F	unmod	109287	0.247385	0.0104324
63-2879-7	112387	9.7	45	2.55034	4	112389	-1.1311	-10	30	24	9	3	0	1	3	1	A2S2F	A2S2Ac2	A2G1S1	A2G1S1	A2S1G1F	A2S2Ac1F	unmod	109640	0.247383	0.0104324
72-2346-2	116534	9.1	14	2.71739	2	116537	-3.414	-29	41	29	13	4	1	1	2	1	A3G1S2F	A2S2Ac2	A2S2	M8P	A2S1G1F	A2S2F	A4S4F	112663	0.247283	0.0104281
26-7728-8	111756	26.2	71	0.943726	2	111759	-2.7288	-24	33	21	7	3	2	1	1	1	A1S1F-M6P	A2S2	A2G2	M6P	A2S2Ac1F	A2S2F	unmod	109675	0.247256	0.010427
84-10337-5	111001	7.9	432	3.125	2	110997	3.5209	32	37	20	3	3	2	1	0	1	M6P	M5	M5	M6P	A2S1G1F	A2S2F	A2G2F	110127	0.246875	0.010411
84-10337-6	111001	7.9	451	3.125	4	110997	3.5209	32	37	20	3	3	2	1	0	1	M6P	M5	M5	M6P	A2G2F	A2S2F	A2G1S1F	110127	0.246875	0.010411
84-10337-7	111001	7.9	475	3.125	1	110997	3.5209	32	37	20	3	3	2	1	0	1	M6P	M5	M5	M6P	A2S1G1F	A2G1S1F	A2G1S1F	110127	0.246875	0.010411
84-12419-0	111001	7.9	404	3.125	1	111005	-4.213	-38	35	19	4	3	4	1	2	1	A1S1F-M6P	M6P2	A2G2	M7P	A2S1G1F	A2S2Ac2F	unmod	109752	0.246875	0.010411
45-3653-8	115634	13.7	43	1.8018	28	115638	-3.6097	-31	38	29	12	4	0	1	1	1	A3S3F	A1S1-M5	A2G1S1	A2G1S1	A2S2Ac1F	A2S2F	A3G1S2F	112097	0.246847	0.0104098
45-3653-9	115634	13.7	44	1.8018	12	115638	-3.6097	-31	38	29	12	4	0	1	1	1	A2S2F	A1S1-M5	A2G2	A2S2	A2S2Ac1F	A2G1S1F	A4S4F	112097	0.246847	0.0104098
51-1597-14	117116	12.2	40	2.02302	2	117120	-3.2144	-27	41	29	15	4	1	1	2	1	A1S1F-M6P	A1S1-M5	A3S3	A2S2Ac1	A2S2Ac1F	A2S2F	A4S4F	112664	0.246809	0.0104082
30-4851-4	115509	21.8	138	1.13182	6	115513	-4.5328	-39	40	27	12	4	0	1	0	1	A3S3F	M6	A2S2	M6	A2S2F	A3S3F	A3G1S2F	112014	0.246738	0.0104052
30-4851-5	115509	21.8	143	1.13182	2	115513	-4.5328	-39	40	27	12	4	0	1	0	1	A3S3F	M6	A2G1S1	M6	A2S2F	A2S2F	A4S4F	112014	0.246738	0.0104052
119-4636-0	112984	4.9	5	5.02984	18	112986	-2.0018	-18	39	25	5	4	1	1	0	1	A2S2F	M6	A2G2	M7P	A2G2F	A2G1S1F	A3G1S2F	111528	0.246462	0.0103935
6-1299-23	112044	57	68	0.431247	2	112043	0.4754	4	33	23	7	3	1	1	0	1	A1S1F-M6PGlcNAc	A1S1-M5	A2G1S1	A2G1S1	A2S2F	A2G1S1F	unmod	110005	0.245811	0.0103661
6-1299-24	112044	57	69	0.431247	3	112043	0.4754	4	33	23	7	3	1	1	0	1	A3G1S2F	A1S1-M5	A2G2	A1G1-M5P or M6PGlcNAc	A2S2F	A2S2F	unmod	110005	0.245811	0.0103661
6-6987-18	112044	57	70	0.431247	1	112041	2.615	23	35	21	7	3	2	1	0	1	A1S1F-M6P	A2G1S1	A2G1S1	M8P	A2S2F	A2S2F	unmod	110005	0.245811	0.0103661
37-1788-20	116089	17	75	1.44404	6	116091	-2.1574	-19	39	29	13	4	0	1	1	1	A3S3F	M6	A2G1S1	A2S2Ac1	A2S2F	A2G1S1F	A4S4F	112260	0.245487	0.0103524
38-4552-11	111887	17	22	1.4436	6	111889	-1.6773	-15	32	22	8	3	0	1	0	1	A3S3F	A1S1-M5	A2G2	M5	A2S2F	A2S2F	unmod	109557	0.245413	0.0103493
58-2614-4	114485	10.9	4	2.2508	4	114483	1.7277	15	38	26	10	4	1	1	0	1	A1S1F-M6P	A1S1-M5	A2S2	A2S2	A2S1G1F	A2S2F	A2G1S1F	111573	0.245338	0.0103461
32-5793-8	112970	19.5	50	1.25786	1	112967	2.4867	22	36	23	8	4	1	1	0	1	A2S2F	A1S1-M5	M4	M6P	A2S1G1F	A2S2F	A2S2F	110639	0.245283	0.0103438
34-4147-2	113331	17.8	42	1.37741	10	113333	-1.9015	-17	38	23	8	4	1	1	1	1	A2S2F	M6	M5	M6P	A2S2Ac1F	A2G1S1F	A3S3F	110959	0.245179	0.0103394
93-5162-1	114977	7.4	17	3.31288	16	114981	-3.8938	-34	37	28	11	4	0	1	1	1	A2S2F	A1S1-M5	A2G1S1	A2S2	A2S1G1F	A2S2Ac1F	A3G1S2F	111731	0.245153	0.0103384
1-10069-29	111551	92.7	257	0.264434	2	111555	-3.5502	-32	32	21	7	3	2	1	0	1	A1S1F-M6P	A2S2	A2S2	M5P	A2G2F	A2S2F	unmod	109512	0.24513	0.0103374
1-10069-30	111551	92.7	264	0.264434	1	111555	-3.5502	-32	32	21	7	3	2	1	0	1	A1G1F-M6P	A2S2	A2S2	M5P	A2S1G1F	A2S2F	unmod	109512	0.24513	0.0103374
1-2178-12	111551	92.7	260	0.264434	2	111552	-0.7602	-7	32	23	6	3	0	1	1	1	A3S3F	M6	A2G2	A2G2	A2S1G1F	A2S2Ac1F	unmod	109762	0.24513	0.0103374
1-3885-10	111551	92.7	261	0.264434	6	111550	1.3795	12	34	21	6	3	1	1	1	1	A3G1S2F	M6	A2S2	M7P	A2G2F	A2S2Ac1F	unmod	109762	0.24513	0.0103374
1-9971-3	111551	92.7	267	0.264434	1	111548	3.5192	32	36	19	6	3	2	1	1	1	A1S1F-M6P	M6	A2S2	M8P	A2S2Ac1F	A2G1S1F	unmod	109762	0.24513	0.0103374
1-3885-11	111551	92.7	268	0.264434	4	111550	1.3795	12	34	21	6	3	1	1	1	1	A3S3F	M6	A2G1S1	M7P	A2G2F	A2S2Ac1F	unmod	109762	0.24513	0.0103374
22-8208-2	110403	28.5	16	0.858645	8	110400	2.7364	25	30	22	4	3	0	1	0	1	A2G2F	M5	A2G2	A2G1S1	A2S1G1F	A2S2F	unmod	109238	0.244714	0.0103198
75-3290-3	116290	9	33	2.71739	8	116294	-4.3053	-37	39	30	13	4	0	1	1	1	A3G1S2F	A1S1-M5	A2G1S1	A2S2	A2S1G1F	A2S2Ac1F	A4S4F	112461	0.244565	0.0103136
149-1352-0	116990	3.1	10	7.88342	12	116993	-2.5812	-22	40	31	14	4	0	1	2	1	A3S3F	A1S1-M5	A2G2	A2S2	A2S2Ac2F	A3G1S2F	A4S4F	112829	0.244386	0.010306
19-5536-5	111099	34.1	28	0.716017	2	111101	-1.8506	-17	34	19	6	3	1	1	0	1	A2S2F	A1S1-M5	M5	M8P	A2S2F	A2G1S1F	unmod	109352	0.244162	0.0102965
73-747-13	116143	9	56	2.70833	8	116142	0.9081	8	37	29	14	4	0	1	3	1	A2G1S1F	A1S1-M4	A2S2	A2S2	A2S2Ac1F	A2S2Ac2F	A4S4F	111939	0.24375	0.0102792
73-747-14	116143	9	58	2.70833	4	116142	0.9081	8	37	29	14	4	0	1	3	1	A2S2Ac1F	A1S1-M4	A2S2	A2S2	A2S1G1F	A2S2Ac2F	A4S4F	111939	0.24375	0.0102792
42-1637-4	116166	15.5	8	1.57002	3	116168	-2.0165	-17	40	28	13	4	2	1	0	1	A3G1S2F	A1S1-M4	A2S2	M7P2	A2S2F	A2S2F	A4S4F	112379	0.243353	0.0102624
38-4552-12	111887	17	23	1.43011	8	111889	-1.6773	-15	32	22	8	3	0	1	0	1	A3S3F	A1S1-M5	M5	A2G1S1	A2S2F	A2G1S1F	unmod	109557	0.243119	0.0102526
169-12860-1	110461	2.1	101	11.5646	12	110465	-4.2775	-39	27	20	7	3	0	1	2	1	A2S2F	M5	A2G1S1	A2S2	A2S2Ac2F	M2F	unmod	108338	0.242857	0.0102415
152-13342-0	110897	3	0	8.07043	2	110892	4.5162	41	32	21	5	3	1	1	0	1	A2S2F	A1S1-M5	A2G2	M6P	A2S1G1F	A2G1S1F	unmod	109440	0.242113	0.0102101
92-5213-2	113579	7.5	501	3.22581	40	113582	-2.5884	-23	37	25	8	4	0	1	3	1	A2G1S1F	M6	M5	A2G1S1	A2S2Ac1F	A2S2Ac2F	A3G1S2F	111123	0.241935	0.0102027
92-5213-3	113579	7.5	502	3.22581	12	113582	-2.5884	-23	37	25	8	4	0	1	3	1	A2G1S1F	M6	M5	A2S2Ac1	A2S1G1F	A2S2Ac2F	A3G1S2F	111123	0.241935	0.0102027
92-5213-4	113579	7.5	546	3.22581	54	113582	-2.5884	-23	37	25	8	4	0	1	3	1	A2S2F	M6	M5	A2S2Ac1	A2G2F	A2S2Ac2F	A3G1S2F	111123	0.241935	0.0102027
92-926-0	113579	7.5	578	3.22581	12	113579	-0.4488	-4	39	23	8	4	1	1	3	1	A2S2F	M6	M5	M7P	A2S2Ac1F	A2S2Ac2F	A3G1S2F	111123	0.241935	0.0102027
92-5213-5	113579	7.5	609	3.22581	24	113582	-2.5884	-23	37	25	8	4	0	1	3	1	A2S2F	M6	A2G1S1	A1S1-M5	A2S2Ac1F	A2S2Ac2F	A2G2F	111123	0.241935	0.0102027
92-5213-6	113579	7.5	626	3.22581	8	113582	-2.5884	-23	37	25	8	4	0	1	3	1	A2S2Ac1F	M6	M5	A2G1S1	A2S1G1F	A2S2Ac2F	A3G1S2F	111123	0.241935	0.0102027
92-5213-7	113579	7.5	642	3.22581	4	113582	-2.5884	-23	37	25	8	4	0	1	3	1	A2S2Ac1F	M6	A2G2	A1S1-M5	A2S1G1F	A2S2Ac2F	A2S2F	111123	0.241935	0.0102027
92-5213-8	113579	7.5	646	3.22581	48	113582	-2.5884	-23	37	25	8	4	0	1	3	1	A2S2Ac1F	M6	M5	A2S2	A2G2F	A2S2Ac2F	A3G1S2F	111123	0.241935	0.0102027
92-7290-0	113579	7.5	553	3.22581	4	113575	3.6215	32	33	24	11	3	2	1	2	1	A3S3F	M6P2	A2S2	A2S2	A2S2Ac2F	A3G1S2F	unmod	110291	0.241935	0.0102027
134-14332-1	110791	3.6	26	6.71414	2	110786	4.863	44	34	19	5	2	2	1	1	1	M7P2	M6	A2G1S1	A1S1-M5	A2S1G1F	A2S2Ac1F	unmod	109292	0.241709	0.0101931
8-4345-7	112792	45.4	450	0.530973	1	112794	-1.7554	-16	33	22	10	3	2	1	0	1	A1S1F-M6P	A2S2	A3S3	M5P	A2S2F	A2S2F	unmod	109879	0.241062	0.0101658
8-7157-3	112792	45.4	392	0.530973	28	112795	-2.9669	-26	36	25	6	4	0	1	2	1	A2S2F	M6	A2G2	A1S1-M4	A2G2F	A2S2Ac2F	A2G1S1F	110960	0.241062	0.0101658
8-3037-1	112792	45.4	403	0.530973	1	112791	1.3124	12	40	21	6	4	2	1	2	1	A1S1F-M6P	M6	M5	M7P	A2S1G1F	A2S2Ac2F	A2S2F	110960	0.241062	0.0101658
8-7157-4	112792	45.4	404	0.530973	6	112795	-2.9669	-26	36	25	6	4	0	1	2	1	A2G1S1F	A1S1-M5	A2G2	M5	A2S1G1F	A2S2Ac2F	A2G1S1F	110960	0.241062	0.0101658
8-2120-10	112792	45.4	424	0.530973	4	112793	-0.8273	-7	38	23	6	4	1	1	2	1	A1S1F-M6P	M6	M5	A2S2Ac2	A2S1G1F	A2S2F	A2G2F	110960	0.241062	0.0101658
8-2120-11	112792	45.4	431	0.530973	8	112793	-0.8273	-7	38	23	6	4	1	1	2	1	A1S1F-M6P	M6	M5	A2S2Ac2	A2G2F	A2S2F	A2G1S1F	110960	0.241062	0.0101658
8-2120-12	112792	45.4	441	0.530973	4	112793	-0.8273	-7	38	23	6	4	1	1	2	1	A3S3F	M6	M5	M6P	A2S1G1F	A2S2Ac2F	A2G2F	110960	0.241062	0.0101658
8-7157-5	112792	45.4	445	0.530973	36	112795	-2.9669	-26	36	25	6	4	0	1	2	1	A2S2F	A1S1-M5	M5	A2G1S1	A2G2F	A2S2Ac2F	A2G2F	110960	0.241062	0.0101658
8-2120-13	112792	45.4	449	0.530973	5	112793	-0.8273	-7	38	23	6	4	1	1	2	1	A2G1S1F	M6	M5	M6P	A2S2Ac2F	A2G1S1F	A3G1S2F	110960	0.241062	0.0101658
8-7157-6	112792	45.4	460	0.530973	20	112795	-2.9669	-26	36	25	6	4	0	1	2	1	A2G1S1F	A1S1-M5	M5	A2G1S1	A2G2F	A2S2Ac2F	A2G1S1F	110960	0.241062	0.0101658
8-2120-14	112792	45.4	467	0.530973	2	112793	-0.8273	-7	38	23	6	4	1	1	2	1	A1S1F-M6P	M6	M5	A2S2Ac2	A2S1G1F	A2G1S1F	A2G1S1F	110960	0.241062	0.0101658
8-2120-15	112792	45.4	469	0.530973	4	112793	-0.8273	-7	38	23	6	4	1	1	2	1	A2S2F	A1S1-M5	M5	M7P	A2S1G1F	A2S2Ac2F	A2G2F	110960	0.241062	0.0101658
8-9465-6	112792	45.4	406	0.530973	24	112796	-3.9091	-35	31	25	9	3	0	1	4	1	A3G1S2F	A2S2Ac2	A2G1S1	A2S2	A2G2F	A2S2Ac2F	unmod	110003	0.241062	0.0101658
8-9465-7	112792	45.4	423	0.530973	2	112796	-3.9091	-35	31	25	9	3	0	1	4	1	A3S3F	A2S2Ac2	A2G2	A2S2Ac2	A2S1G1F	A2G1S1F	unmod	110003	0.241062	0.0101658
8-4381-0	112792	45.4	440	0.530973	4	112794	-1.7695	-16	33	23	9	3	1	1	4	1	A3S3F	A2S2Ac2	A2G2	M7P	A2S2Ac2F	A2S2F	unmod	110003	0.241062	0.0101658
8-4381-1	112792	45.4	468	0.530973	6	112794	-1.7695	-16	33	23	9	3	1	1	4	1	A3G1S2F	A2S2Ac2	A2G1S1	M7P	A2S2Ac2F	A2S2F	unmod	110003	0.241062	0.0101658
57-1824-3	116456	11.3	3	2.13257	3	116453	2.6541	23	41	29	13	4	1	1	0	1	A1S1F-M6P	A1S1-M5	A2G2	A2S2	A2S2F	A3S3F	A4S4F	112669	0.240981	0.0101624
69-5524-10	115268	9.2	24	2.61888	14	115272	-4.7021	-41	37	28	12	4	0	1	1	1	A2S2F	A1S1-M5	A2G1S1	A2G1S1	A2S2Ac1F	A2S2F	A3S3F	111730	0.240937	0.0101606
38-1441-5	111887	17	24	1.41662	1	111887	0.5311	5	31	22	8	3	2	1	0	1	A2S2F	M6P2	A2G1S1	A2G1S1	A2S2F	A2S2F	unmod	109557	0.240826	0.0101559
29-722-11	115141	22.6	13	1.06545	8	115140	0.6413	6	39	27	11	4	1	1	0	1	A1S1F-M6P	A1S1-M5	A2S2	A2S2	A2S2F	A2G1S1F	A3G1S2F	111937	0.240791	0.0101544
14-2192-7	111917	37.5	54	0.64147	2	111918	-0.7618	-7	35	20	7	3	3	1	0	1	A1S1F-M6P	M5	A2S2	M7P2	A2S1G1F	A3S3F	unmod	109878	0.240551	0.0101443
14-7992-20	111917	37.5	55	0.64147	4	111920	-2.9015	-26	33	22	7	3	2	1	0	1	A3S3F	A1S1-M4	A2G1S1	M7P2	A2G2F	A2S2F	unmod	109878	0.240551	0.0101443
83-4753-5	110713	8.1	100	2.96804	4	110715	-1.5898	-14	32	19	6	2	1	1	2	1	M5P	M6	A2G1S1	A1S1-M5	A2S2Ac2F	A2S2F	unmod	108882	0.240411	0.0101384
83-4753-6	110713	8.1	104	2.96804	2	110715	-1.5898	-14	32	19	6	2	1	1	2	1	M6P	M6	A2S2	A1S1-M4	A2S1G1F	A2S2Ac2F	unmod	108882	0.240411	0.0101384
85-8564-1	111189	7.8	7	3.08123	1	111192	-2.916	-26	32	20	7	3	0	1	0	1	A2S2F	A1S1-M5	M5	A1S1-M5	A2S1G1F	A2S2F	unmod	109150	0.240336	0.0101352
17-10802-1	112209	34.1	85	0.704424	4	112213	-4.1204	-37	34	22	8	3	0	1	0	1	A3S3F	M6	A2G1S1	M6	A2S2F	A3G1S2F	unmod	109879	0.240209	0.0101298
17-5083-25	112209	34.1	86	0.704424	4	112211	-1.9121	-17	33	22	8	3	2	1	0	1	A3S3F	M6P2	M5	A2S2	A2S1G1F	A3G1S2F	unmod	109879	0.240209	0.0101298
17-518-2	112209	34.1	87	0.704424	2	112209	0.2276	2	35	20	8	3	3	1	0	1	A1S1F-M6P	M5	A2S2	M7P2	A2S2F	A3S3F	unmod	109879	0.240209	0.0101298
23-13205-2	111743	28.1	118	0.854701	4	111739	4.7805	43	33	21	7	2	2	1	4	1	M7P2	A1S1-M5	A2G2	A2S2	A2S2Ac2F	A2S2Ac2F	unmod	109537	0.240171	0.0101282
23-4571-5	111743	28.1	117	0.854701	2	111742	1.6819	15	38	20	5	3	2	1	0	1	M5P	M6	M5	M7P	A2S2F	A2S2F	A2G1S1F	110287	0.240171	0.0101282
23-1304-14	111743	28.1	121	0.854701	3	111744	-0.4577	-4	36	22	5	3	1	1	0	1	M6P	M5	M5	A2S2	A2S1G1F	A2G1S1F	A2G1S1F	110287	0.240171	0.0101282
66-6127-4	114771	9.4	135	2.55403	3	114776	-4.2792	-37	39	25	11	4	1	1	1	1	A2S2F	A1S1-M5	M5	M6P	A2S2Ac1F	A2S2F	A4S4F	111526	0.240079	0.0101243
164-8571-0	111065	2.3	7	10.4274	4	111062	2.9018	26	33	20	6	3	0	1	0	1	A3G1S2F	M6	M5	A1S1-M5	A2S1G1F	A2S2F	unmod	109318	0.239829	0.0101138
71-8789-8	111481	9.1	11	2.634	4	111478	3.1106	28	31	22	7	3	0	1	1	1	A2S2F	M6	A2G2	A2S2Ac1	A2S2F	A2G1S1F	unmod	109400	0.239694	0.0101081
122-10703-4	109861	4.4	7	5.44735	4	109864	-3.5975	-33	31	20	3	3	0	1	0	1	A2G1S1F	M6	M5	A2G1S1	A2G2F	A2G1S1F	unmod	108987	0.239683	0.0101077
12-10872-10	110855	41.7	27	0.57337	4	110851	3.7095	33	33	20	5	3	1	1	0	1	A2S2F	M5	A2G1S1	M8P	A2S1G1F	A2G1S1F	unmod	109399	0.239095	0.0100829
6-1965-0	112044	57	72	0.418926	1	112043	0.7685	7	34	21	7	3	3	1	2	1	A1S1F-M6P	A2S2Ac2	A2G1S1	M7P2	A2S1G1F	A2S2F	unmod	109921	0.238788	0.0100699
6-6987-19	112044	57	71	0.418926	2	112041	2.615	23	35	21	7	3	2	1	0	1	A1S1F-M6PGlcNAc	M6	A2S2	M6P	A2S2F	A3G1S2F	unmod	110005	0.238788	0.0100699
6-6987-20	112044	57	73	0.418926	2	112041	2.615	23	35	21	7	3	2	1	0	1	A3S3F	M6	A2G1S1	M8P2	A2S2F	A2G1S1F	unmod	110005	0.238788	0.0100699
13-8059-15	111147	40.4	23	0.590192	6	111145	2.7564	25	31	22	6	3	0	1	0	1	A2G2F	M6	A2S2	A2S2	A2G2F	A2S2F	unmod	109400	0.238438	0.0100551
13-11926-0	111147	40.4	22	0.590192	6	111151	-4.0885	-37	31	20	7	3	1	1	1	1	A2S2F	M5	A2G1S1	M6P	A2S2Ac1F	A2S2F	unmod	109066	0.238438	0.0100551
51-1597-15	117116	12.2	42	1.95326	2	117120	-3.2144	-27	41	29	15	4	1	1	2	1	A1S1F-M6P	A1S1-M5	A3S3	A2S2	A2S2Ac2F	A3S3F	A3S3F	112664	0.238298	0.0100493
161-1717-2	116394	2.4	2	9.92869	2	116391	2.3568	20	37	29	15	4	0	1	2	1	A2S2F	A1S1-M4	A2S2	A2S2Ac2	A2S2F	A2S2F	A4S4F	111941	0.238289	0.0100489
138-1831-4	117528	3.4	17	6.99859	12	117533	-4.8482	-41	40	31	16	4	0	1	1	1	A3G1S2F	A1S1-M5	A3S3	A2S2	A2S2Ac1F	A2S2F	A4S4F	112826	0.237952	0.0100347
161-1717-3	116394	2.4	3	9.9104	6	116391	2.3568	20	37	29	15	4	0	1	2	1	A3S3F	A1S1-M4	A2S2	A2S2Ac2	A2S2F	A2S2F	A3S3F	111941	0.23785	0.0100304
96-14448-8	110696	7.3	13	3.25798	8	110691	4.824	44	30	22	5	3	0	1	0	1	A2G2F	M5	A2G2	A2S2	A2S1G1F	A2S2F	unmod	109240	0.237832	0.0100296
37-12-1	116089	17	77	1.39892	3	116089	-0.0178	0	41	27	13	4	1	1	1	1	A2S2F	A1S1-M5	A2S2	M8P	A2S2Ac1F	A2S2F	A4S4F	112260	0.237816	0.0100289
61-2316-4	115433	10.1	6	2.3532	1	115431	2.1557	19	39	27	12	4	1	1	0	1	A2S2F	A1S1-M5	A2S2	M6P	A2S1G1F	A2S2F	A4S4F	111938	0.237673	0.0100229
61-2316-5	115433	10.1	7	2.3532	3	115431	2.1557	19	39	27	12	4	1	1	0	1	A3S3F	A1S1-M5	A2S2	M6P	A2S1G1F	A2S2F	A3S3F	111938	0.237673	0.0100229
28-13771-7	111389	22.9	22	1.03743	2	111384	4.8324	43	34	20	6	3	2	1	0	1	A1S1F-M6P	A1S1-M5	A2S2	M6P	A2G2F	A2S2F	unmod	109642	0.237571	0.0100186
45-3653-10	115634	13.7	47	1.7325	6	115638	-3.6097	-31	38	29	12	4	0	1	1	1	A2S2F	A1S1-M5	A2G1S1	A2S2Ac1	A2S1G1F	A2G1S1F	A4S4F	112097	0.237353	0.0100094
45-1511-1	115634	13.7	49	1.7325	3	115635	-1.47	-13	40	27	12	4	1	1	1	1	A1S1F-M6P	M6	A2S2	A2S2Ac1	A2S1G1F	A2S2F	A4S4F	112097	0.237353	0.0100094
123-2323-3	111328	4.4	4	5.39051	2	111329	-0.7639	-7	32	21	7	2	1	1	0	1	M6P	A1S1-M5	A2S2	A2S2	A2S1G1F	A2G1S1F	unmod	109289	0.237182	0.0100022
100-908-3	111119	6.7	67	3.53846	4	111119	-0.2669	-2	34	19	6	2	2	1	2	1	A1S1-M6P	M6	A2G1S1	M6P	A2S2Ac2F	A2S2F	unmod	109287	0.237077	0.00999776
49-834-2	115992	13.3	194	1.78042	5	115993	-0.9322	-8	41	29	11	4	2	1	1	1	A3S3F	A2G1S1	A2G2	M8P2	A2S2Ac1F	A3S3F	A3G1S2F	112746	0.236795	0.00998588
49-1020-4	115992	13.3	198	1.78042	2	115990	1.2075	10	43	27	11	4	3	1	1	1	A1S1F-M6PGlcNAc	A1S1-M5	A2G1S1	M8P2	A2S2Ac1F	A2S2F	A4S4F	112746	0.236795	0.00998588
49-834-3	115992	13.3	199	1.78042	2	115993	-0.9322	-8	41	29	11	4	2	1	1	1	A3G1S2F	A2G1S1	A2G1S1	M8P2	A2S1G1F	A2S2Ac1F	A4S4F	112746	0.236795	0.00998588
49-834-4	115992	13.3	210	1.78042	7	115993	-0.9322	-8	41	29	11	4	2	1	1	1	A3S3F	A2G1S1	A2G1S1	M8P2	A2S2Ac1F	A3G1S2F	A3G1S2F	112746	0.236795	0.00998588
43-3043-2	111306	13.9	14	1.69972	2	111304	1.0677	10	31	22	6	3	2	1	0	1	A2S2F	M6P2	A2G1S1	A2G1S1	A2S1G1F	A2G1S1F	unmod	109558	0.236261	0.00996334
29-722-12	115141	22.6	14	1.04371	12	115140	0.6413	6	39	27	11	4	1	1	0	1	A3S3F	A1S1-M5	A2S2	M6P	A2S2F	A2G1S1F	A3G1S2F	111937	0.235877	0.00994718
72-2346-3	116534	9.1	17	2.58951	2	116537	-3.414	-29	41	29	13	4	1	1	2	1	A1S1F-M6P	A1S1-M5	A2G1S1	A2S2Ac2	A2S1G1F	A3S3F	A4S4F	112663	0.235646	0.00993741
10-5243-20	112500	42.3	186	0.556174	2	112502	-2.0715	-18	33	22	9	3	2	1	0	1	A1S1F-M6P	A2S2	A2S2	M5P	A2S2F	A3G1S2F	unmod	109879	0.235261	0.0099212
10-10669-1	112500	42.3	193	0.556174	1	112505	-4.2111	-37	31	24	9	3	1	1	0	1	A1S1F-M6PGlcNAc	A2S2	A2S2	A2G0S1	A2S1G1F	A2S2F	unmod	109879	0.235261	0.0099212
50-9372-4	111395	12.5	44	1.88147	1	111398	-3.2493	-29	34	20	6	2	4	1	0	1	M7P2	A2S2	A2S2	M7P2	A2S1G1F	A2G1S1F	unmod	109647	0.235183	0.00991791
50-1651-0	111395	12.5	42	1.88147	3	111396	-0.5829	-5	30	22	7	3	1	1	1	1	A2S2F	A2G1S1	A2G2	M5P	A2S2Ac1F	A2S2F	unmod	109314	0.235183	0.00991791
68-221-2	110318	9.3	8	2.52488	4	110318	0.096	1	32	20	4	3	0	1	0	1	A2S2F	M6	A2G1S1	M6	A2G2F	A2G1S1F	unmod	109153	0.234814	0.00990234
12-10872-11	110855	41.7	28	0.562752	4	110851	3.7095	33	33	20	5	3	1	1	0	1	A1S1F-M6PGlcNAc	M6	M5	A2G1S1	A2S1G1F	A2S2F	unmod	109399	0.234668	0.00989616
11-6239-14	112423	42.3	43	0.554348	6	112426	-2.4173	-22	32	23	9	3	0	1	1	1	A3S3F	M6	A2G1S1	A2S2Ac1	A2S2F	A2G1S1F	unmod	109760	0.234489	0.00988863
63-2879-8	112387	9.7	47	2.41611	24	112389	-1.1311	-10	30	24	9	3	0	1	3	1	A2S2F	A2S2Ac2	A2G1S1	A2S2	A2G2F	A2S2Ac1F	unmod	109640	0.234362	0.00988329
54-469-0	115215	11.7	99	2	14	115215	-0.3213	-3	41	27	10	4	1	1	1	1	A3S3F	A1S1-M5	A2G2	M8P	A2S2Ac1F	A2S2F	A3G1S2F	112260	0.234	0.009868
54-2989-1	115215	11.7	100	2	4	115217	-2.4609	-21	39	29	10	4	0	1	1	1	A3G1S2F	M6	A2G2	A2S2Ac1	A2S1G1F	A2G1S1F	A4S4F	112260	0.234	0.009868
16-6029-2	111624	35.4	32	0.660989	6	111622	2.1642	19	30	23	8	2	0	1	0	1	A2S2F	A1S1-M4	A2G2	A2S2	A2S2	A2G1S1F	unmod	109294	0.23399	0.00986759
67-5018-2	110040	9.4	93	2.48619	2	110041	-1.6634	-15	29	19	5	3	1	1	1	1	A2S2F	M6	A2G1S1	M5P	A1G0F	A2S2Ac1F	unmod	108541	0.233702	0.00985542
67-12938-4	110040	9.4	91	2.48619	1	110044	-4.3297	-39	33	17	4	2	4	1	0	1	M7P2	M5	A1S1	M7P2	A2S1G1F	A2S2F	unmod	108875	0.233702	0.00985542
29-3058-1	115141	22.6	15	1.03283	18	115143	-2.456	-21	38	28	11	4	0	1	1	1	A3S3F	M6	A2G1S1	A2S2Ac1	A2S1G1F	A2S2F	A3G1S2F	111895	0.23342	0.00984356
75-3290-4	116290	9	35	2.59197	12	116294	-4.3053	-37	39	30	13	4	0	1	1	1	A3S3F	A1S1-M5	A2G2	A2G1S1	A2S2Ac1F	A2S2F	A4S4F	112461	0.233278	0.00983754
75-3290-5	116290	9	36	2.59197	28	116294	-4.3053	-37	39	30	13	4	0	1	1	1	A3S3F	A1S1-M5	A2G1S1	A2S2	A2S2Ac1F	A3G1S2F	A3G1S2F	112461	0.233278	0.00983754
32-5793-9	112970	19.5	54	1.19497	2	112967	2.4867	22	36	23	8	4	1	1	0	1	A1S1F-M6P	M6	M3	A2S2	A2S1G1F	A2S2F	A2S2F	110639	0.233019	0.00982663
32-5793-10	112970	19.5	55	1.19497	3	112967	2.4867	22	36	23	8	4	1	1	0	1	A2S2F	A1S1-M5	M4	M6P	A2S2F	A2S2F	A2G1S1F	110639	0.233019	0.00982663
60-5352-2	112533	10.2	70	2.27941	1	112531	2.1723	19	40	23	4	4	2	1	0	1	A1S1F-M6P	M6	A2G2	M7P	A2S1G1F	A2G1S1F	A2G1S1F	111368	0.2325	0.00980475
30-2564-18	115509	21.8	151	1.06525	2	115511	-2.3244	-20	39	27	12	4	2	1	0	1	A2S2F	M6P2	A2S2	A1S1-M5	A2S2F	A2G1S1F	A4S4F	112014	0.232224	0.0097931
55-5315-9	110650	11.6	14	1.9987	2	110648	1.8011	16	33	19	5	3	1	1	0	1	A2S2F	M6	M5	A1S1-M6P	A2S1G1F	A2G1S1F	unmod	109193	0.231849	0.00977729
140-6569-0	114111	3.4	109	6.81818	10	114115	-3.7052	-32	38	25	9	4	1	1	3	1	A2S2F	M6	A2G2	M6P	A2S2Ac1F	A2S2Ac2F	A3S3F	111364	0.231818	0.009776
86-5837-0	110357	7.7	6	3.01055	12	110359	-1.9294	-17	31	21	4	3	0	1	0	1	A2S2F	A1S1-M5	A2G2	M5	A2G2F	A2G1S1F	unmod	109192	0.231813	0.00977576
6-1299-25	112044	57	75	0.406604	4	112043	0.4754	4	33	23	7	3	1	1	0	1	A3S3F	A2G1S1	A2G1S1	M7P	A2G2F	A2S2F	unmod	110005	0.231764	0.00977373
97-4934-0	114398	7.2	52	3.21761	1	114401	-3.0783	-27	40	24	10	4	1	1	0	1	A2S2F	M6	M5	M7P	A2S2F	A2S2F	A4S4F	111486	0.231668	0.00976967
97-4934-1	114398	7.2	53	3.21761	3	114401	-3.0783	-27	40	24	10	4	1	1	0	1	A3S3F	M6	M5	M7P	A2S2F	A2S2F	A3S3F	111486	0.231668	0.00976967
42-3138-3	116166	15.5	9	1.49405	2	116162	3.8708	33	41	29	12	4	1	1	0	1	A1S1F-M6P	A1S1-M5	A2G1S1	A2G1S1	A2S1G1F	A3S3F	A4S4F	112671	0.231578	0.00976585
28-1549-5	111389	22.9	23	1.01116	6	111389	0.5531	5	30	24	6	3	0	1	0	1	A2G2F	A2G1S1	A2G1S1	A2S2	A2S1G1F	A2G1S1F	unmod	109642	0.231556	0.00976494
81-12277-7	111238	8.4	94	2.74869	2	111234	4.2433	38	32	20	7	3	0	1	1	1	A2S2F	M6	A2S2Ac1	M6	A2S2F	A2G1S1F	unmod	109157	0.23089	0.00973686
17-5083-26	112209	34.1	88	0.676247	4	112211	-1.9121	-17	33	22	8	3	2	1	0	1	A3G1S2F	M6P2	A2S2	A1S1-M5	A2S2F	A2G1S1F	unmod	109879	0.2306	0.00972463
17-10802-2	112209	34.1	89	0.676247	2	112213	-4.1204	-37	34	22	8	3	0	1	0	1	A3S3F	A1S1-M5	M5	A1S1-M5	A2S1G1F	A3G1S2F	unmod	109879	0.2306	0.00972463
7-5137-0	110809	45.5	32	0.50681	2	110811	-1.6899	-15	32	20	5	3	2	1	1	1	A2S2F	M5	A2G2	M7P2	A2S1G1F	A2S2Ac1F	unmod	109311	0.230599	0.00972457
117-1383-1	109904	5.1	38	4.5203	2	109904	-0.4487	-4	33	18	3	3	1	1	1	1	A2G2F	M6	M5	M7P	A2S1G1F	A2S2Ac1F	unmod	108988	0.230535	0.00972188
65-8256-0	112615	9.5	7	2.42534	3	112619	-3.2774	-29	37	24	5	4	3	1	0	1	A2S2F	M6P2	A2G2	M6P	A2S1G1F	A2G1S1F	A2G1S1F	111159	0.230407	0.00971649
71-8789-9	111481	9.1	12	2.53048	8	111478	3.1106	28	31	22	7	3	0	1	1	1	A2S2F	M6	A2G1S1	A2G1S1	A2S2Ac1F	A2G1S1F	unmod	109400	0.230274	0.00971087
59-65-4	114563	10.6	16	2.17189	3	114563	0.0563	0	38	26	10	4	2	1	0	1	A2S2F	A1S1-M4	A2G2	M7P2	A2S2F	A2S2F	A3S3F	111651	0.23022	0.00970861
11-840-1	112423	42.3	45	0.543478	3	112423	-0.2776	-2	34	21	9	3	1	1	1	1	A2S2F	A1S1-M5	A2S2	M8P	A2S2Ac1F	A2S2F	unmod	109760	0.229891	0.00969474
11-1617-16	112423	42.3	44	0.543478	1	112423	0.68	6	33	22	9	3	1	1	0	1	A1S1F-M6P	A1G1-M5	A2S2	A2S2	A2S2F	A2S2F	unmod	109802	0.229891	0.00969474
148-7546-2	112409	3.2	14	7.18182	2	112412	-2.9449	-26	35	21	8	3	3	1	0	1	A3S3F	M6P2	A2S2	M8P	A2S1G1F	A2S2F	unmod	110079	0.229818	0.00969165
13-14297-7	111147	40.4	24	0.568731	4	111142	4.8961	44	33	20	6	3	1	1	0	1	A1S1F-M6PGlcNAc	M6	M5	A2S2	A2S1G1F	A2S2F	unmod	109400	0.229767	0.0096895
13-14297-8	111147	40.4	25	0.568731	1	111142	4.8961	44	33	20	6	3	1	1	0	1	A2G1S1F	M6	A2S2	M7P	A2S2F	A2G1S1F	unmod	109400	0.229767	0.0096895
118-3491-2	112479	5.1	4	4.5045	18	112478	1.3743	12	31	22	10	3	0	1	4	1	A2S2F	M6	A2S2	A2S2Ac1	A2S2Ac1F	A2S2Ac2F	unmod	109398	0.22973	0.00968792
42-1637-5	116166	15.5	10	1.48139	1	116168	-2.0165	-17	40	28	13	4	2	1	0	1	A2S2F	A2S2	A2S2	M8P2	A2S1G1F	A2S2F	A4S4F	112379	0.229615	0.00968309
90-4143-0	115872	7.5	3	3.05353	18	115877	-4.4877	-39	40	28	12	4	2	1	0	1	A3S3F	A2G1S1	A2S2	M8P2	A2S2F	A2S2F	A3G1S2F	112377	0.229015	0.00965777
26-11339-7	111756	26.2	72	0.87382	2	111752	4.1161	37	33	23	6	3	1	1	0	1	A3G1S2F	A2G1S1	A2G1S1	M7P	A2S1G1F	A2G1S1F	unmod	110009	0.228941	0.00965466
15-10801-10	111682	36.1	39	0.633998	2	111678	3.8562	35	32	22	7	3	1	1	0	1	A3S3F	A1S1-M4	A2G2	M6P	A2S1G1F	A2S2F	unmod	109643	0.228873	0.00965181
139-912-2	110178	3.4	35	6.73077	1	110178	-0.2513	-2	35	19	2	3	2	1	0	1	A1S1F-M6P	M6	A2G2	M7P	A2S1G1F	A2G2F	unmod	109596	0.228846	0.00965066
34-4147-3	113331	17.8	46	1.28558	12	113333	-1.9015	-17	38	23	8	4	1	1	1	1	A1S1F-M6P	M6	M5	A2S2	A2S2Ac1F	A2S2F	A2G1S1F	110959	0.228834	0.00965014
53-5078-12	114192	12	48	1.90275	42	114195	-2.9395	-26	37	27	9	4	0	1	1	1	A2S2F	M6	A2G2	A2S2	A2G2F	A2S2Ac1F	A3S3F	111529	0.22833	0.00962889
4-11739-31	110968	61.9	153	0.36846	8	110972	-3.9894	-36	32	21	5	3	2	1	0	1	A3G1S2F	M6P2	A2G2	M5	A2S2F	A2G1S1F	unmod	109512	0.228077	0.00961821
4-5480-12	110968	61.9	156	0.36846	2	110970	-1.8498	-17	34	19	5	3	3	1	0	1	A3S3F	M6P2	M5	M7P	A2S1G1F	A2G1S1F	unmod	109512	0.228077	0.00961821
45-3653-11	115634	13.7	52	1.6632	9	115638	-3.6097	-31	38	29	12	4	0	1	1	1	A3G1S2F	A1S1-M5	A2S2	A2S2Ac1	A2S1G1F	A2S2F	A3G1S2F	112097	0.227859	0.00960902
42-1637-6	116166	15.5	11	1.46873	3	116168	-2.0165	-17	40	28	13	4	2	1	0	1	A3S3F	A2S2	A2S2	M8P2	A2S1G1F	A2S2F	A3S3F	112379	0.227653	0.00960033
14-7992-21	111917	37.5	57	0.606796	2	111920	-2.9015	-26	33	22	7	3	2	1	0	1	A3G1S2F	M6P2	A2G1S1	A1S1-M5	A2S1G1F	A2S2F	unmod	109878	0.227549	0.00959594
2-8859-37	111260	85.1	224	0.266934	2	111263	-3.0581	-27	32	21	6	3	2	1	0	1	A1G1F-M5P	A2S2	A2S2	M6P	A2G2F	A2S2F	unmod	109513	0.22716	0.00957958
2-8859-38	111260	85.1	229	0.266934	1	111263	-3.0581	-27	32	21	6	3	2	1	0	1	A1S1F-M6P	A2S2	A2G2	M5P	A2S2F	A2G1S1F	unmod	109513	0.22716	0.00957958
2-8859-39	111260	85.1	233	0.266934	2	111263	-3.0581	-27	32	21	6	3	2	1	0	1	A3S3F	A1S1-M5	A2G2	M7P2	A1G0F	A2S2F	unmod	109513	0.22716	0.00957958
2-5403-4	111260	85.1	230	0.266934	4	111258	1.8716	17	34	21	5	3	1	1	1	1	A3S3F	M6	A2G2	M7P	A2G2F	A2S2Ac1F	unmod	109762	0.22716	0.00957958
59-65-5	114563	10.6	19	2.14086	2	114563	0.0563	0	38	26	10	4	2	1	0	1	A2S2F	A2G1S1	A2S2	M8P2	A2S1G1F	A2S2F	A2S2F	111651	0.226931	0.00956992
148-7546-3	112409	3.2	15	7.09091	1	112412	-2.9449	-26	35	21	8	3	3	1	0	1	A1S1F-M6P	A2S2	A2S2	M8P2	A2S1G1F	A2S2F	unmod	110079	0.226909	0.00956897
55-1071-5	110650	11.6	15	1.95525	9	110650	-0.3386	-3	31	21	5	3	0	1	0	1	A2S2F	A1S1-M5	A2G2	M5	A2G2F	A2S2F	unmod	109193	0.226809	0.00956474
3-10711-3	112134	81	189	0.27946	2	112130	4.0222	36	33	21	8	3	3	1	1	1	A1S1F-M6P	M6P2	A2G1S1	A2S2Ac1	A2S2F	A2S2F	unmod	109762	0.226362	0.00954592
3-937-26	112134	81	191	0.27946	4	112134	-0.3258	-3	32	23	8	3	0	1	1	1	A2S2F	M6	A3S3	A2S2Ac1	A2G2F	A2G1S1F	unmod	109762	0.226362	0.00954592
3-10711-4	112134	81	192	0.27946	6	112130	4.0222	36	33	21	8	3	3	1	1	1	A3G1S2F	M6P2	A2S2	M6P	A2S2Ac1F	A2S2F	unmod	109762	0.226362	0.00954592
3-4749-14	112134	81	195	0.27946	4	112132	1.8139	16	34	21	8	3	1	1	1	1	A1S1F-M6PGlcNAc	M6	A2S2	A1S1-M5	A2S2Ac1F	A2S2F	unmod	109762	0.226362	0.00954592
3-4749-15	112134	81	197	0.27946	8	112132	1.8139	16	34	21	8	3	1	1	1	1	A1S1F-M6P	A1S1-M5	M5	A2S2	A2S2Ac1F	A3G1S2F	unmod	109762	0.226362	0.00954592
22-9626-4	110403	28.5	17	0.794247	4	110406	-3.2196	-29	32	19	5	3	0	1	0	1	A3S3F	M6	M5	M5	A2S1G1F	A2G1S1F	unmod	108946	0.22636	0.00954584
115-7155-0	113445	5.3	10	4.26493	14	113448	-3.3826	-30	38	25	7	4	1	1	1	1	A2S2F	M6	A2G2	M6P	A2S2Ac1F	A2G1S1F	A3G1S2F	111364	0.226041	0.00953237
12-12894-0	110855	41.7	29	0.541516	1	110859	-4.3175	-39	30	21	6	3	1	1	0	1	A2S2F	A1S1-M4	A2G2	M5P	A2S1G1F	A2S2F	unmod	109107	0.225812	0.00952272
7-2505-10	110809	45.5	34	0.496252	2	110810	-0.8009	-7	34	19	5	3	1	1	0	1	A1S1F-M6PGlcNAc	M6	M5	A1S1-M5	A2S1G1F	A2S2F	unmod	109353	0.225795	0.00952197
7-8926-0	110809	45.5	33	0.496252	4	110806	3.0154	27	30	24	4	3	0	1	0	1	A2G2F	A2G1S1	A2G2	A2G1S1	A2S1G1F	A2G1S1F	unmod	109644	0.225795	0.00952197
55-5315-10	110650	11.6	16	1.94438	4	110648	1.8011	16	33	19	5	3	1	1	0	1	A3G1S2F	M6	M5	M6P	A2S2F	A2G1S1F	unmod	109193	0.225549	0.0095116
28-13771-8	111389	22.9	24	0.984898	2	111384	4.8324	43	34	20	6	3	2	1	0	1	A2S2F	M6	A2G1S1	M8P2	A2S2F	A2G1S1F	unmod	109642	0.225542	0.00951131
11-3766-11	112423	42.3	46	0.532609	12	112425	-1.4597	-13	31	24	9	3	0	1	0	1	A3G1S2F	A1S1-M4	A2S2	A2S2	A2G2F	A2S2F	unmod	109802	0.225293	0.00950084
73-747-15	116143	9	61	2.5	10	116142	0.9081	8	37	29	14	4	0	1	3	1	A3S3F	A1S1-M4	A2G1S1	A2S2Ac2	A2S2Ac1F	A2S2F	A3S3F	111939	0.225	0.00948847
64-8766-0	110944	9.5	9	2.36769	2	110947	-2.9609	-27	30	20	7	3	1	1	0	1	A2S2F	M5	A2S2	M5P	A2S1G1F	A2S2F	unmod	108905	0.22493	0.00948553
6-6987-21	112044	57	76	0.394283	1	112041	2.615	23	35	21	7	3	2	1	0	1	A1S1F-M6PGlcNAc	A1S1-M5	A2G1S1	M7P	A2S2F	A2S2F	unmod	110005	0.224741	0.00947755
6-1299-26	112044	57	77	0.394283	4	112043	0.4754	4	33	23	7	3	1	1	0	1	A3G1S2F	A2S2	A2G2	M7P	A2S2F	A2G1S1F	unmod	110005	0.224741	0.00947755
47-2124-18	116821	13.4	36	1.67638	6	116824	-3.623	-31	41	29	14	4	2	1	0	1	A3S3F	A1S1-M4	A3S3	M7P2	A2S2F	A3S3F	A3G1S2F	112743	0.224636	0.0094731
88-3180-1	114690	7.7	30	2.91685	1	114692	-2.1574	-19	37	26	11	4	2	1	0	1	A2S2F	A2S2	A2S2	M7P2	A2S1G1F	A2S2F	A2S2F	111487	0.224597	0.00947148
39-10614-3	112829	16	92	1.40213	4	112833	-4.4233	-39	33	24	9	3	0	1	2	1	A3S3F	M6	A2G1S1	A2S2Ac2	A2S1G1F	A3G1S2F	unmod	110123	0.224341	0.00946068
29-722-13	115141	22.6	16	0.989346	4	115140	0.6413	6	39	27	11	4	1	1	0	1	A1S1F-M6PGlcNAc	M6	A2S2	A2S2	A2S1G1F	A2S2F	A3S3F	111937	0.223592	0.00942909
70-5234-10	115017	9.1	56	2.45665	10	115021	-4.0381	-35	39	26	11	4	1	1	2	1	A2S2F	A1S1-M5	A2S2	M7P	A2S2Ac2F	A2G1S1F	A3S3F	111729	0.223555	0.00942753
70-5234-11	115017	9.1	58	2.45665	4	115021	-4.0381	-35	39	26	11	4	1	1	2	1	A2S2F	M6	A2S2	M6P	A2S2Ac2F	A2G1S1F	A4S4F	111729	0.223555	0.00942753
89-6404-1	111589	7.7	34	2.90145	2	111591	-2.2355	-20	33	22	6	3	1	1	1	1	A1S1F-M6P	A1S1-M5	A2G2	A2S2Ac1	A2S1G1F	A2G1S1F	unmod	109799	0.223412	0.00942149
53-5078-13	114192	12	52	1.86047	28	114195	-2.9395	-26	37	27	9	4	0	1	1	1	A2S2F	M6	A2G1S1	A2G1S1	A2S2Ac1F	A2G1S1F	A3G1S2F	111529	0.223256	0.00941491
45-3653-12	115634	13.7	53	1.62855	9	115638	-3.6097	-31	38	29	12	4	0	1	1	1	A2S2F	A1S1-M5	A2G2	A2G1S1	A2S2Ac1F	A2S2F	A4S4F	112097	0.223112	0.00940883
25-3922-1	113082	26.5	178	0.841043	4	113080	1.776	16	35	22	10	3	1	1	1	1	A3S3F	M6	A3S3	M7P	A2S2Ac1F	A2S2F	unmod	110127	0.222876	0.00939891
25-5146-9	113082	26.5	177	0.841043	4	113084	-2.2256	-20	38	23	7	4	1	1	2	1	A2S2F	A1S1-M5	M5	M7P	A2S1G1F	A2S2Ac2F	A2G1S1F	110959	0.222876	0.00939891
25-9979-3	113082	26.5	187	0.841043	8	113086	-4.3653	-39	36	25	7	4	0	1	2	1	A2S2F	M6	A2G2	A1S1-M4	A2S1G1F	A2S2Ac2F	A2G1S1F	110959	0.222876	0.00939891
25-9979-4	113082	26.5	188	0.841043	8	113086	-4.3653	-39	36	25	7	4	0	1	2	1	A2G1S1F	A1S1-M5	M5	A2G1S1	A2S1G1F	A2S2Ac2F	A2G1S1F	110959	0.222876	0.00939891
25-9979-5	113082	26.5	189	0.841043	27	113086	-4.3653	-39	36	25	7	4	0	1	2	1	A2S2F	A1S1-M5	A2G2	M5	A2G2F	A2S2Ac2F	A2S2F	110959	0.222876	0.00939891
25-9979-6	113082	26.5	190	0.841043	12	113086	-4.3653	-39	36	25	7	4	0	1	2	1	A2S2F	A1S1-M5	M5	A2S2Ac2	A2S1G1F	A2G1S1F	A2G2F	110959	0.222876	0.00939891
28-9499-1	111389	22.9	25	0.971766	1	111393	-3.2633	-29	34	19	7	3	1	1	0	1	A2S2F	A1S1-M5	M5	M8P	A2S2F	A2S2F	unmod	109351	0.222534	0.00938449
38-4552-13	111887	17	25	1.30869	4	111889	-1.6773	-15	32	22	8	3	0	1	0	1	A3S3F	M6	A2G1S1	A1S1-M4	A2S1G1F	A2S2F	unmod	109557	0.222477	0.00938207
93-5162-2	114977	7.4	18	3.00613	27	114981	-3.8938	-34	37	28	11	4	0	1	1	1	A2S2F	A1S1-M5	A2G2	A2S2	A2S2Ac1F	A2S2F	A3G1S2F	111731	0.222454	0.0093811
142-7622-1	111998	3.3	49	6.72948	2	111995	2.8369	25	32	21	9	2	1	1	2	1	M6P	A1S1-M5	A2S2	A2S2Ac2	A2S2F	A2S2F	unmod	109293	0.222073	0.00936502
61-1072-1	115433	10.1	8	2.1978	18	115434	-0.9416	-8	38	28	12	4	0	1	1	1	A3S3F	M6	A2S2	A2S2Ac1	A2S1G1F	A2S2F	A3G1S2F	111896	0.221978	0.00936103
35-12174-14	110157	17.4	43	1.27539	3	110161	-4.0637	-37	30	19	5	3	1	1	0	1	A2S2F	A1S1-M4	M5	M5P	A2G2F	A2S2F	unmod	108701	0.221918	0.00935849
83-4753-7	110713	8.1	106	2.73973	4	110715	-1.5898	-14	32	19	6	2	1	1	2	1	M6P	M6	A2G1S1	A1S1-M4	A2S2Ac2F	A2S2F	unmod	108882	0.221918	0.00935849
96-14448-9	110696	7.3	14	3.03635	6	110691	4.824	44	30	22	5	3	0	1	0	1	A2G2F	M5	A2G1S1	A2G1S1	A2S1G1F	A2S2F	unmod	109240	0.221653	0.00934734
19-5781-2	111099	34.1	29	0.649923	8	111097	1.9657	18	30	24	5	3	0	1	0	1	A2G2F	A2G1S1	A2G2	A2S2	A2S1G1F	A2G1S1F	unmod	109643	0.221624	0.00934608
66-6127-5	114771	9.4	139	2.35756	6	114776	-4.2792	-37	39	25	11	4	1	1	1	1	A1S1F-M6P	A1S1-M5	M5	A2S2Ac1	A2S2F	A2S2F	A3S3F	111526	0.221611	0.00934555
66-6127-6	114771	9.4	140	2.35756	2	114776	-4.2792	-37	39	25	11	4	1	1	1	1	A1S1F-M6P	A1S1-M5	A2S2	A1S1-M5	A2S2Ac1F	A2S2F	A2S2F	111526	0.221611	0.00934555
146-4031-3	109633	3.2	33	6.92194	1	109634	-1.3143	-12	28	18	5	3	1	1	0	1	A2S2F	M6	A2G1S1	M5P	A2S2F	M2F	unmod	108176	0.221502	0.00934096
12-10872-12	110855	41.7	30	0.530898	2	110851	3.7095	33	33	20	5	3	1	1	0	1	A1S1F-M6P	M6	A2G2	A1S1-M4	A2S1G1F	A2S2F	unmod	109399	0.221385	0.009336
155-1817-1	116698	2.8	13	7.90451	2	116701	-2.9024	-25	41	28	14	4	3	1	0	1	A3S3F	M6P2	A2S2	A1S1-M6P	A2S2F	A2S2F	A4S4F	112621	0.221326	0.00933354
72-2346-4	116534	9.1	21	2.42967	2	116537	-3.414	-29	41	29	13	4	1	1	2	1	A1S1F-M6P	A1S1-M5	A2S2	A2S2Ac2	A2S1G1F	A3G1S2F	A4S4F	112663	0.2211	0.00932399
129-2553-3	116044	4.1	3	5.3898	1	116047	-2.9437	-25	41	27	13	4	1	1	0	1	A1S1F-M6P	A1S1-M5	A2S2	A1S1-M5	A2S2F	A2S2F	A4S4F	112258	0.220982	0.00931901
31-2308-8	115800	20.9	282	1.05634	3	115802	-2.3862	-21	39	27	13	4	2	1	0	1	A2S2F	M6P2	A3S3	A1S1-M5	A2S2F	A2S2F	A3S3F	112014	0.220775	0.00931028
31-4347-2	115800	20.9	287	1.05634	1	115805	-4.5945	-40	40	27	13	4	0	1	0	1	A3S3F	M6	A2S2	M6	A2S2F	A3S3F	A3S3F	112014	0.220775	0.00931028
31-4315-3	115800	20.9	278	1.05634	27	115805	-4.5399	-39	37	30	12	4	0	1	4	1	A3G1S2F	A2S2Ac2	A2G2	A2S2	A2S2Ac2F	A2S2F	A3G1S2F	112137	0.220775	0.00931028
31-4315-4	115800	20.9	279	1.05634	6	115805	-4.5399	-39	37	30	12	4	0	1	4	1	A3S3F	A2S2Ac2	A2G2	A2S2Ac2	A2S1G1F	A2S2F	A3G1S2F	112137	0.220775	0.00931028
11-1617-17	112423	42.3	47	0.521739	3	112423	0.68	6	33	22	9	3	1	1	0	1	A1S1F-M6P	M5	A2S2	A2S2	A2S1G1F	A3S3F	unmod	109802	0.220696	0.00930695
16-12062-14	111624	35.4	33	0.622855	2	111620	4.3039	39	32	21	8	2	1	1	0	1	M5P	M6	A3S3	A2S2	A2S1G1F	A2S2F	unmod	109294	0.220491	0.0092983
64-8687-9	110944	9.5	10	2.31704	4	110941	2.9264	26	31	21	6	3	0	1	0	1	A2S2F	M6	A2G2	A1S1-M4	A2S2F	A2G1S1F	unmod	109197	0.220119	0.00928263
27-1766-15	112918	23.7	40	0.928505	1	112919	-0.7592	-7	31	25	10	3	0	1	0	1	A2S2F	A2G1S1	A3S3	A2G1S1	A2S1G1F	A2S2F	unmod	110006	0.220056	0.00927996
26-5507-3	111756	26.2	73	0.838868	8	111754	1.9764	18	31	25	6	3	0	1	0	1	A2G2F	A2G1S1	A2G2	A2S2	A2S1G1F	A3G1S2F	unmod	110009	0.219783	0.00926847
[truncated: 40,106 more rows]

## Sheet: meta data
Column name	Description
ID	identity number of the annotation of the mass peak
Exp. Mass [Da]	experimental (deconvoluted) average mass
Relative Abundance [%]	peak height relative to the most intense peak
Hit Score	hit score as calculated by MoFi, indicates glycoform contribution to total peak height, totals 100 for each peak
Theo. Mass [Da]	theoretical mass of the annotation
Error [Da]	deviation of experimental and theoretical mass in Dalton
Error [ppm]	deviation of experimental and theoretical mass in parts per million
Hex	number of hexose (hex) residues in the glycan annotation
HexNAc	number of N-acetylhexosamine (HexNAc) residues in the glycan annotation
Neu5Ac	number of sialic acid (Neu5Gc) residues in the glycan annotation
Fuc	number of fucose (Fuc) residues in the glycan annotation
Phospho	number of phophoryl groups in the glycan annotation
Cysteinyl	number of cysteinylation (fixed at 1)
Acetyl	number of acetyl groups in the glycan annotation
pyro-Glu	number of N-terminal pyro-glutamate (fixed at 1)
N177	N-glycan at Asn177
N334	N-glycan at Asn334
N414	N-glycan at Asn414
N596	N-glycan at Asn596
N826	N-glycan at Asn826
N84	N-glycan at Asn84
N869	N-glycan at Asn869
Desial. Mass [Da]	in-silico calculated average mass of desialylated and deacetylated glycoform
Relative Abundance [%]	abundance of glycoform relative to the abundance of the most abundant glycoform
Fractional Abundance [%]	abundance of glycoform relative to the total abundance in the spectrum
