# Supplementary material for: Glycoproteomics of a Single Protein: Revealing Tens of Thousands of Myozyme Glycoforms by Hybrid HPLC-MS Approaches
Source: Mol Cell Proteomics. 2023 Jul 20;22(9):100622. doi: 10.1016/j.mcpro.2023.100622 (PMC10470421; doi:10.1016/j.mcpro.2023.100622)
Supplement: Site_specific semi_quantitative glycan library cutoff 1% [file mmc5.xlsx]

## Sheet: Sheet1
Site	Name	Average [%]	Fractional Abundance recalculated	Composition
N84	A2S2F	37.0559	39.1913	4 HexNAc, 5 Hex, 2 Neu5Ac, 1 Fuc, 0 Phospho, 0 Acetyl
N84	A2G1S1F	13.5556	14.3367	4 HexNAc, 5 Hex, 1 Neu5Ac, 1 Fuc, 0 Phospho, 0 Acetyl
N84	A1S1F-M6P	8.74101	9.24473	3 HexNAc, 7 Hex, 1 Neu5Ac, 1 Fuc, 1 Phospho, 0 Acetyl
N84	M7P2	8.35867	8.84036	2 HexNAc, 7 Hex, 0 Neu5Ac, 0 Fuc, 2 Phospho, 0 Acetyl
N84	A3S3F	5.81509	6.15019	5 HexNAc, 6 Hex, 3 Neu5Ac, 1 Fuc, 0 Phospho, 0 Acetyl
N84	A3G1S2F	3.55509	3.75996	5 HexNAc, 6 Hex, 2 Neu5Ac, 1 Fuc, 0 Phospho, 0 Acetyl
N84	M6P	3.5478	3.75225	2 HexNAc, 6 Hex, 0 Neu5Ac, 0 Fuc, 1 Phospho, 0 Acetyl
N84	A2G2F	2.24765	2.37718	4 HexNAc, 5 Hex, 0 Neu5Ac, 1 Fuc, 0 Phospho, 0 Acetyl
N84	A2S2Ac1F	2.16077	2.28529	4 HexNAc, 5 Hex, 2 Neu5Ac, 1 Fuc, 0 Phospho, 1 Acetyl
N84	A1G1F-M6P	1.627	1.72076	3 HexNAc, 7 Hex, 0 Neu5Ac, 1 Fuc, 1 Phospho, 0 Acetyl
N84	A1G1F-M5P	1.48126	1.56662	3 HexNAc, 6 Hex, 0 Neu5Ac, 1 Fuc, 1 Phospho, 0 Acetyl
N84	M5P	1.47604	1.56109	2 HexNAc, 5 Hex, 0 Neu5Ac, 0 Fuc, 1 Phospho, 0 Acetyl
N84	M6P2	1.37231	1.45139	2 HexNAc, 6 Hex, 0 Neu5Ac, 0 Fuc, 2 Phospho, 0 Acetyl
N84	A1S1-M6P	1.33686	1.4139	3 HexNAc, 7 Hex, 1 Neu5Ac, 0 Fuc, 1 Phospho, 0 Acetyl
N84	A1S1F-M6PGlcNAc	1.20352	1.27288	4 HexNAc, 7 Hex, 1 Neu5Ac, 1 Fuc, 1 Phospho, 0 Acetyl
N84	A2S2Ac2F	1.01675	1.07535	4 HexNAc, 5 Hex, 2 Neu5Ac, 1 Fuc, 0 Phospho, 2 Acetyl
N177	M6	42.0826	42.0826	2 HexNAc, 6 Hex, 0 Neu5Ac, 0 Fuc, 0 Phospho, 0 Acetyl
N177	A1S1-M5	21.5544	21.5544	3 HexNAc, 6 Hex, 1 Neu5Ac, 0 Fuc, 0 Phospho, 0 Acetyl
N177	A2G1S1	8.933	8.933	4 HexNAc, 5 Hex, 1 Neu5Ac, 0 Fuc, 0 Phospho, 0 Acetyl
N177	A1S1-M4	7.17052	7.17052	3 HexNAc, 5 Hex, 1 Neu5Ac, 0 Fuc, 0 Phospho, 0 Acetyl
N177	A2S2	6.72496	6.72496	4 HexNAc, 5 Hex, 2 Neu5Ac, 0 Fuc, 0 Phospho, 0 Acetyl
N177	M5	6.67868	6.67868	2 HexNAc, 5 Hex, 0 Neu5Ac, 0 Fuc, 0 Phospho, 0 Acetyl
N177	M6P2	2.64675	2.64675	2 HexNAc, 6 Hex, 0 Neu5Ac, 0 Fuc, 2 Phospho, 0 Acetyl
N177	A2S2Ac2	2.33317	2.33317	4 HexNAc, 5 Hex, 2 Neu5Ac, 0 Fuc, 0 Phospho, 2 Acetyl
N177	A1G1-M5	1.8759	1.8759	3 HexNAc, 6 Hex, 0 Neu5Ac, 0 Fuc, 0 Phospho, 0 Acetyl
N334	A2S2	32.2779	33.7885	4 HexNAc, 5 Hex, 2 Neu5Ac, 0 Fuc, 0 Phospho, 0 Acetyl
N334	A2G1S1	21.134	22.123	4 HexNAc, 5 Hex, 1 Neu5Ac, 0 Fuc, 0 Phospho, 0 Acetyl
N334	A2G2	18.7356	19.6124	4 HexNAc, 5 Hex, 0 Neu5Ac, 0 Fuc, 0 Phospho, 0 Acetyl
N334	M5	14.0364	14.6933	2 HexNAc, 5 Hex, 0 Neu5Ac, 0 Fuc, 0 Phospho, 0 Acetyl
N334	A1S1	1.86733	1.95472	3 HexNAc, 4 Hex, 1 Neu5Ac, 0 Fuc, 0 Phospho, 0 Acetyl
N334	A3S3	1.78258	1.866	5 HexNAc, 6 Hex, 3 Neu5Ac, 0 Fuc, 0 Phospho, 0 Acetyl
N334	A1G1 or A1G0-M4	1.70519	1.78499	3 HexNAc, 4 Hex, 0 Neu5Ac, 0 Fuc, 0 Phospho, 0 Acetyl
N334	A2S2Ac1	1.56488	1.63812	4 HexNAc, 5 Hex, 2 Neu5Ac, 0 Fuc, 0 Phospho, 1 Acetyl
N334	M4	1.2534	1.31205	2 HexNAc, 4 Hex, 0 Neu5Ac, 0 Fuc, 0 Phospho, 0 Acetyl
N334	M3	1.17212	1.22698	2 HexNAc, 3 Hex, 0 Neu5Ac, 0 Fuc, 0 Phospho, 0 Acetyl
N414	A2S2	29.1966	30.6393	4 HexNAc, 5 Hex, 2 Neu5Ac, 0 Fuc, 0 Phospho, 0 Acetyl
N414	M6P	13.6689	14.3443	2 HexNAc, 6 Hex, 0 Neu5Ac, 0 Fuc, 1 Phospho, 0 Acetyl
N414	A2G1S1	13.3949	14.0567	4 HexNAc, 5 Hex, 1 Neu5Ac, 0 Fuc, 0 Phospho, 0 Acetyl
N414	M7P	5.46653	5.73664	2 HexNAc, 7 Hex, 0 Neu5Ac, 0 Fuc, 1 Phospho, 0 Acetyl
N414	M7P2	5.28226	5.54326	2 HexNAc, 7 Hex, 0 Neu5Ac, 0 Fuc, 2 Phospho, 0 Acetyl
N414	A1S1-M5	4.56622	4.79184	3 HexNAc, 6 Hex, 1 Neu5Ac, 0 Fuc, 0 Phospho, 0 Acetyl
N414	M5	4.16622	4.37207	2 HexNAc, 5 Hex, 0 Neu5Ac, 0 Fuc, 0 Phospho, 0 Acetyl
N414	A2S2Ac1	3.51229	3.68584	4 HexNAc, 5 Hex, 2 Neu5Ac, 0 Fuc, 0 Phospho, 1 Acetyl
N414	M5P	2.78364	2.92118	2 HexNAc, 5 Hex, 0 Neu5Ac, 0 Fuc, 1 Phospho, 0 Acetyl
N414	M8P	1.96003	2.05687	2 HexNAc, 8 Hex, 0 Neu5Ac, 0 Fuc, 1 Phospho, 0 Acetyl
N414	A2G0S1	1.95947	2.05629	4 HexNAc, 4 Hex, 1 Neu5Ac, 0 Fuc, 0 Phospho, 0 Acetyl
N414	A1S1-M4	1.76978	1.85723	3 HexNAc, 5 Hex, 1 Neu5Ac, 0 Fuc, 0 Phospho, 0 Acetyl
N414	A2G2	1.60649	1.68587	4 HexNAc, 5 Hex, 0 Neu5Ac, 0 Fuc, 0 Phospho, 0 Acetyl
N414	A1S1-M6P	1.53906	1.61511	3 HexNAc, 7 Hex, 1 Neu5Ac, 0 Fuc, 1 Phospho, 0 Acetyl
N414	A2S2Ac2	1.33896	1.40513	4 HexNAc, 5 Hex, 2 Neu5Ac, 0 Fuc, 0 Phospho, 2 Acetyl
N414	M6	1.26639	1.32896	2 HexNAc, 6 Hex, 0 Neu5Ac, 0 Fuc, 0 Phospho, 0 Acetyl
N414	A1G1-M5P or M6PGlcNAc	0.908837	0.953744	3 HexNAc, 6 Hex, 0 Neu5Ac, 0 Fuc, 1 Phospho, 0 Acetyl
N414	M8P2	0.904968	0.949683	2 HexNAc, 8 Hex, 0 Neu5Ac, 0 Fuc, 2 Phospho, 0 Acetyl
N596	A2S1G1F	44.9774	45.5988	4 HexNAc, 5 Hex, 1 Neu5Ac, 1 Fuc, 0 Phospho, 0 Acetyl
N596	A2S2F	32.0564	32.4993	4 HexNAc, 5 Hex, 2 Neu5Ac, 1 Fuc, 0 Phospho, 0 Acetyl
N596	A2G2F	7.74601	7.85303	4 HexNAc, 5 Hex, 0 Neu5Ac, 1 Fuc, 0 Phospho, 0 Acetyl
N596	A2S2Ac1F	4.83163	4.89838	4 HexNAc, 5 Hex, 2 Neu5Ac, 1 Fuc, 0 Phospho, 1 Acetyl
N596	A2S2Ac2F	2.29477	2.32647	4 HexNAc, 5 Hex, 2 Neu5Ac, 1 Fuc, 0 Phospho, 2 Acetyl
N596	A3G1S2F	2.18925	2.21949	5 HexNAc, 6 Hex, 2 Neu5Ac, 1 Fuc, 0 Phospho, 0 Acetyl
N596	A1G0F	1.70561	1.72917	3 HexNAc, 3 Hex, 0 Neu5Ac, 1 Fuc, 0 Phospho, 0 Acetyl
N596	A2G1S1	1.60357	1.62572	4 HexNAc, 5 Hex, 1 Neu5Ac, 0 Fuc, 0 Phospho, 0 Acetyl
N596	A2S2	1.23259	1.24962	4 HexNAc, 5 Hex, 2 Neu5Ac, 0 Fuc, 0 Phospho, 0 Acetyl
N826	A2S2F	52.6133	55.0405	4 HexNAc, 5 Hex, 2 Neu5Ac, 1 Fuc, 0 Phospho, 0 Acetyl
N826	A2G1S1F	20.4341	21.3768	4 HexNAc, 5 Hex, 1 Neu5Ac, 1 Fuc, 0 Phospho, 0 Acetyl
N826	A3S3F	6.383	6.67747	5 HexNAc, 6 Hex, 3 Neu5Ac, 1 Fuc, 0 Phospho, 0 Acetyl
N826	A2S2Ac1F	4.98052	5.21029	4 HexNAc, 5 Hex, 2 Neu5Ac, 1 Fuc, 0 Phospho, 1 Acetyl
N826	A3G1S2F	3.95806	4.14066	5 HexNAc, 6 Hex, 2 Neu5Ac, 1 Fuc, 0 Phospho, 0 Acetyl
N826	A2S2Ac2F	3.60056	3.76666	4 HexNAc, 5 Hex, 2 Neu5Ac, 1 Fuc, 0 Phospho, 2 Acetyl
N826	A2G2F	2.26626	2.37081	4 HexNAc, 5 Hex, 0 Neu5Ac, 1 Fuc, 0 Phospho, 0 Acetyl
N826	M2F	1.35433	1.4168	2 HexNAc, 2 Hex, 0 Neu5Ac, 1 Fuc, 0 Phospho, 0 Acetyl
N869	unmod	72.3063	73.4644	0 HexNAc, 0 Hex, 0 Neu5Ac, 0 Fuc, 0 Phospho, 0 Acetyl
N869	A2S2F	9.48823	9.6402	4 HexNAc, 5 Hex, 2 Neu5Ac, 1 Fuc, 0 Phospho, 0 Acetyl
N869	A2G1S1F	5.00354	5.08368	4 HexNAc, 5 Hex, 1 Neu5Ac, 1 Fuc, 0 Phospho, 0 Acetyl
N869	A3S3F	4.78958	4.86629	5 HexNAc, 6 Hex, 3 Neu5Ac, 1 Fuc, 0 Phospho, 0 Acetyl
N869	A3G1S2F	3.46452	3.52001	5 HexNAc, 6 Hex, 2 Neu5Ac, 1 Fuc, 0 Phospho, 0 Acetyl
N869	A2G2F	1.85752	1.88727	4 HexNAc, 5 Hex, 0 Neu5Ac, 1 Fuc, 0 Phospho, 0 Acetyl
N869	A4S4F	1.51394	1.53819	6 HexNAc, 7 Hex, 4 Neu5Ac, 1 Fuc, 0 Phospho, 0 Acetyl
