# Supplementary material for: Glycoproteomics of a Single Protein: Revealing Tens of Thousands of Myozyme Glycoforms by Hybrid HPLC-MS Approaches
Source: Mol Cell Proteomics. 2023 Jul 20;22(9):100622. doi: 10.1016/j.mcpro.2023.100622 (PMC10470421; doi:10.1016/j.mcpro.2023.100622)
Supplement: Read_me_Intact_Myozyme_Annotations.txt [file mmc6.txt]

This file is the output result file of MoFi annotation of intact Myozyme glycoforms.

In the Rows 1-107 the parameters used for intact glycoform annotation in MoFi are reported:
Row 4 		Myozyme sequence
Row 5 		experimental (deconvoluted) average masses associated to the pekas of Myozyme deconvoluted mass spectrum
Row 7 to 15 	average atomic mass taken as reported by IUPAC used for masses calculation
Row 17 to 25 	atomic composition of the monosaccharide Hex (Hexose), HexNAc (N-acetylhexosamine), Neu5Ac (N-acetylneuramic acid), Fuc (Fucose) and of the modification Phospho (phosphoryl group), Cysteinyl, Acetyl and pyro-Glu (pyroglutamate at the N-terminus of the protein).
Row 26 to 104 	Glycan lists used for intact glycoform annotation. glycan name, monosaccharide and modification composition, site of occupancy and relative abundances are reported.

From row 105:results of MoFi search

Column name		Description

ID			identity number of the annotation of the mass peak
Exp. Mass 		experimental (deconvoluted) average mass
%			peak height relative to the most intense peak
Hit			all  annotations that agree in their glycan set, but differ in site occupancy
Hit Score		hit score as calculated by MoFi, indicates glycoform contribution to total peak height, totals 100 for each peak
#Perms			Number of permutations per hit 
Theo. Mass 		theoretical mass of the annotation
Da			deviation of experimental and theoretical mass in Dalton
ppm			deviation of experimental and theoretical mass in parts per million
Hex			number of hexose (hex) residues in the glycan annotation
HexNAc			number of N-acetylhexosamine (HexNAc) residues in the glycan annotation
Neu5Ac			number of sialic acid (Neu5Gc) residues in the glycan annotation
Fuc			number of fucose (Fuc) residues in the glycan annotation
Phospho			number of phophoryl groups in the glycan annotation
Cysteinyl		number of cysteinylation (fixed at 1)
Acetyl			number of acetyl groups in the glycan annotation
pyro-Glu		number of N-terminal pyro-glutamate (fixed at 1)
Perm			identity number of the permutation
Perm Score		permutation score as calculated by MoFi, indicates glycoform contribution to the hit, totals hit score of the related hit
N177			N-glycan at Asn177
N334			N-glycan at Asn334
N414			N-glycan at Asn414
N596			N-glycan at Asn596
N826			N-glycan at Asn826
N84			N-glycan at Asn84
N869			N-glycan at Asn869
